# Supplementary material for: Crystal structure of methyl (4R)-4-(4-meth­oxy­benzo­yl)-4-{[(1R)-1-phenyl­eth­yl]carbamo­yl}butano­ate
Source: Acta Crystallogr E Crystallogr Commun. 2017 Mar 14;73(Pt 4):503–6. doi: 10.1107/S2056989017003607 (PMC5382608; doi:10.1107/S2056989017003607)
Supplement: Supplementary file 1 [file e-73-00503-sup1.cif]

##############################################################################
#                                                                            #
# This CIF contains the data in a paper accepted for publication in          #
# Acta Crystallographica Section E. It conforms to the requirements of       #
# Notes for Authors for Acta Crystallographica Section E, and has been       #
# peer reviewed under the auspices of the IUCr Commission on Journals.       #
#                                                                            #
# Full details of the Crystallographic Information File format               #
# are given in the paper "The Crystallographic Information File (CIF):       #
# a New Standard Archive File for Crystallography" by S. R. Hall, F. H.      #
# Allen and I. D. Brown [Acta Cryst. (1991), A47, 655-685].                  #
#                                                                            #
# The current version of the core CIF dictionary is obtainable from          #
# ftp://ftp.iucr.org/pub/cif_core.dic.                                       #
#                                                                            #
# Software is freely available for graphical display of the structure(s)     #
# in this CIF. For information consult the CIF software page                 #
# http://www.iucr.org/resources/cif/software.                                #
#                                                                            #
# This file may be used for bona fide research purposes within the           #
# scientific community so long as proper attribution is given to the journal # 
# article from which it was obtained.                                        #
#                                                                            #
##############################################################################
data_global
_audit_creation_method     'form.cif (version 2.0)'
_journal_data_validation_number     ?
_journal_date_recd_electronic     2017-01-10
_journal_date_accepted     2017-03-07
_journal_name_full     'Acta Crystallographica, Section E'
_journal_year     2017
_journal_volume     73
_journal_issue      4
_journal_page_first     503
_journal_page_last     506
_journal_paper_category     GO
_journal_paper_doi     10.1107/S2056989017003607
_journal_coeditor_code     HB7652
_publ_contact_author_name     'Narciso M. Garrido'
_publ_contact_author_address
;
Departamento de Quimica Organica,
Universidad de Salamanca,
Plaza de los Caidos,
37008-Salamanca
Spain
;
_publ_contact_author_email     nmg@usal.es
_publ_contact_author_fax     '+34 923294574'
_publ_contact_author_phone     '+34 923294474'
_publ_section_title
;\
Methyl
(4<i>R</i>)-4-(4-methoxybenzoyl)-4-{[(1<i>R</i>)-1-phenylethyl]carbamoyl}\
butanoate
;
loop_
    _publ_author_name
    _publ_author_address
    'Manchado, Alejandro'
;
Departamento de Qu\'imica Org\'anica,
Universidad de Salamanca,
Plaza de los Caidos,
37008-Salamanca
Spain
;
    'M. Salgado, Mateo'
;
Departamento de Qu\'imica Org\'anica,
Universidad de Salamanca,
Plaza de los Caidos,
37008-Salamanca
Spain
;
    'Vicente, \'Alvaro'
;
Departamento de Qu\'imica Org\'anica,
Universidad de Salamanca,
Plaza de los Caidos,
37008-Salamanca
Spain
;
    'D\'iez, David'
;
Departamento de Qu\'imica Org\'anica,
Universidad de Salamanca,
Plaza de los Caidos,
37008-Salamanca
Spain
;
    'Sanz, Francisca'
;
Servicio de Difracci\'on de Rayos X,
Universidad de Salamanca,
Plaza de los Caidos,
37008-Salamanca
Spain
;
    'M. Garrido, Narciso'
;
Departamento de Qu\'imica Org\'anica,
Universidad de Salamanca,
Plaza de los Caidos,
37008-Salamanca
Spain
;
_publ_section_synopsis
;
The CAN oxidation of a \b-lactam leads to a 4-substituted glutarate. In the
crystal, amide-<i>C</i>(4) N---H...O and reinforcing C---H...O hydrogen bonds
link the molecules into infinite [010] chains. Further C---H...O hydrogen
bonds cross-link the chains in the <i>c</i>-axis direction.
;
data_I
_database_code_depnum_ccdc_archive 'CCDC 1524270'
_audit_creation_method     SHELXL-97
_chemical_name_systematic
;\
Methyl (4<i>R</i>)-4-(4-methoxybenzoyl)-\
4-{[(1<i>R</i>)-1-phenylethyl]carbamoyl}butanoate
;
_chemical_name_common     ?
_chemical_formula_moiety     'C22 H25 N O5'
_chemical_formula_sum     'C22 H25 N O5'
_chemical_formula_iupac     'C22 H25 N O5'
_chemical_formula_weight     383.43
_chemical_melting_point     ?
_symmetry_cell_setting     orthorhombic
_symmetry_space_group_name_H-M     'P 21 21 21'
_symmetry_space_group_name_Hall     'P 2ac 2ab'
loop_
    _symmetry_equiv_pos_as_xyz
    'x, y, z'
    '-x+1/2, -y, z+1/2'
    '-x, y+1/2, -z+1/2'
    'x+1/2, -y+1/2, -z'
_cell_length_a     23.739(3)
_cell_length_b     4.7791(5)
_cell_length_c     18.0722(19)
_cell_angle_alpha     90.00
_cell_angle_beta     90.00
_cell_angle_gamma     90.00
_cell_volume     2050.3(4)
_cell_formula_units_Z     4
_cell_measurement_reflns_used     3001
_cell_measurement_theta_min     3.07
_cell_measurement_theta_max     60.01
_cell_measurement_temperature     298(2)
_exptl_crystal_description     prismatic
_exptl_crystal_colour     colorless
_exptl_crystal_size_max     0.12
_exptl_crystal_size_mid     0.10
_exptl_crystal_size_min     0.08
_exptl_crystal_density_diffrn     1.242
_exptl_crystal_density_meas     ?
_exptl_crystal_density_method     'not measured'
_exptl_crystal_F_000     816
_exptl_absorpt_coefficient_mu     0.719
_exptl_absorpt_correction_type     multi-scan
_exptl_absorpt_process_details
;
(SADABS; Bruker, 2006)
;
_exptl_absorpt_correction_T_min     0.917
_exptl_absorpt_correction_T_max     0.944
_exptl_special_details     ?
_diffrn_ambient_temperature     298(2)
_diffrn_radiation_type     CuK\a
_diffrn_radiation_wavelength     1.54178
_diffrn_radiation_source     'fine-focus sealed tube'
_diffrn_radiation_monochromator     graphite
_diffrn_measurement_device_type     'Bruker APEXII CCD area-detector'
_diffrn_measurement_method     'phi and omega scans'
_diffrn_detector_area_resol_mean     ?
_diffrn_reflns_number     9316
_diffrn_reflns_av_R_equivalents     0.0532
_diffrn_reflns_av_sigmaI/netI     0.0513
_diffrn_reflns_theta_min     3.07
_diffrn_reflns_theta_max     66.26
_diffrn_reflns_theta_full     66.26
_diffrn_measured_fraction_theta_max     0.855
_diffrn_measured_fraction_theta_full     0.855
_diffrn_reflns_limit_h_min     -26
_diffrn_reflns_limit_h_max     27
_diffrn_reflns_limit_k_min     -5
_diffrn_reflns_limit_k_max     4
_diffrn_reflns_limit_l_min     -18
_diffrn_reflns_limit_l_max     21
_diffrn_standards_number     ?
_diffrn_standards_interval_count     ?
_diffrn_standards_interval_time     ?
_diffrn_standards_decay_%     ?
_refine_special_details
;
 Refinement of F^2^ against ALL reflections.  The weighted R-factor wR and
 goodness of fit S are based on F^2^, conventional R-factors R are based
 on F, with F set to zero for negative F^2^. The threshold expression of
 F^2^ > 2sigma(F^2^) is used only for calculating R-factors(gt) etc. and is
 not relevant to the choice of reflections for refinement.  R-factors based
 on F^2^ are statistically about twice as large as those based on F, and R-
 factors based on ALL data will be even larger.
;
_reflns_number_total     2913
_reflns_number_gt     1854
_reflns_threshold_expression     >2sigma(I)
_refine_ls_structure_factor_coef     Fsqd
_refine_ls_matrix_type     full
_refine_ls_R_factor_all     0.1043
_refine_ls_R_factor_gt     0.0673
_refine_ls_wR_factor_gt     0.1520
_refine_ls_wR_factor_ref     0.1633
_refine_ls_goodness_of_fit_ref     1.249
_refine_ls_restrained_S_all     1.249
_refine_ls_number_reflns     2913
_refine_ls_number_parameters     256
_refine_ls_number_restraints     0
_refine_ls_hydrogen_treatment     constr
_refine_ls_weighting_scheme     calc
_refine_ls_weighting_details
         'calc w=1/[\s^2^(Fo^2^)+(0.0115P)^2^+2.2937P] where P=(Fo^2^+2Fc^2^)/3'
_atom_sites_solution_hydrogens     geom
_atom_sites_solution_primary     direct
_atom_sites_solution_secondary     difmap
_refine_ls_shift/su_max     0.000
_refine_ls_shift/su_mean     0.000
_refine_diff_density_max     0.145
_refine_diff_density_min     -0.193
_refine_ls_extinction_method     none
_refine_ls_extinction_coef     ?
_refine_ls_abs_structure_details     ?
_refine_ls_abs_structure_Flack     0.0(8)
loop_
    _atom_type_symbol
    _atom_type_description
    _atom_type_scat_dispersion_real
    _atom_type_scat_dispersion_imag
    _atom_type_scat_source
    'C' 'C' 0.0181 0.0091
                         'International Tables Vol C Tables 4.2.6.8 and 6.1.1.4'
    'H' 'H' 0.0000 0.0000
                         'International Tables Vol C Tables 4.2.6.8 and 6.1.1.4'
    'N' 'N' 0.0311 0.0180
                         'International Tables Vol C Tables 4.2.6.8 and 6.1.1.4'
    'O' 'O' 0.0492 0.0322
                         'International Tables Vol C Tables 4.2.6.8 and 6.1.1.4'
_computing_data_collection
;
APEX2 (Bruker 2006)
;
_computing_cell_refinement
;
SAINT (Bruker 2006)
;
_computing_data_reduction
;
SAINT (Bruker 2006)
;
_computing_structure_solution
;
SHELXS97 (Sheldrick, 2008)
;
_computing_structure_refinement
;
SHELXL97 (Sheldrick, 2008)
;
_computing_molecular_graphics
;
Mercury (Macrae <i>et al.</i>,  2008)
;
_computing_publication_material
;
SHELXTL (Sheldrick, 2008)
;
loop_
    _atom_site_type_symbol
    _atom_site_label
    _atom_site_fract_x
    _atom_site_fract_y
    _atom_site_fract_z
    _atom_site_U_iso_or_equiv
    _atom_site_adp_type
    _atom_site_calc_flag
    _atom_site_refinement_flags
    _atom_site_occupancy
    _atom_site_symmetry_multiplicity
    _atom_site_disorder_assembly
    _atom_site_disorder_group
    O O1 0.14092(19) 0.5853(12) 0.7501(3) 0.0968(16) Uani d . 1 1 . .
    O O2 -0.07814(19) 0.4116(10) 0.9431(2) 0.0873(15) Uani d . 1 1 . .
    O O3 0.0203(2) 0.3173(8) 1.0773(3) 0.0954(17) Uani d . 1 1 . .
    O O4 -0.2138(2) 1.1081(15) 1.0782(4) 0.135(2) Uani d . 1 1 . .
    O O5 -0.1868(3) 0.7840(19) 1.1507(4) 0.172(4) Uani d . 1 1 . .
    N N1 0.0500(2) 0.7476(10) 1.1092(3) 0.0660(15) Uani d . 1 1 . .
    H H1 0.0457 0.9243 1.1022 0.079 Uiso calc R 1 1 . .
    C C1 0.0970(3) 0.5689(16) 0.7980(4) 0.0737(19) Uani d . 1 1 . .
    C C2 0.0521(3) 0.3913(14) 0.7891(4) 0.077(2) Uani d . 1 1 . .
    H H2 0.0503 0.2712 0.7487 0.093 Uiso calc R 1 1 . .
    C C3 0.0090(3) 0.3946(15) 0.8420(4) 0.0721(19) Uani d . 1 1 . .
    H H3 -0.0216 0.2754 0.8359 0.087 Uiso calc R 1 1 . .
    C C4 0.0105(3) 0.5687(13) 0.9029(4) 0.0620(16) Uani d . 1 1 . .
    C C5 0.0563(3) 0.7466(14) 0.9097(4) 0.0742(19) Uani d . 1 1 . .
    H H5 0.0584 0.8673 0.9500 0.089 Uiso calc R 1 1 . .
    C C6 0.0987(3) 0.7474(16) 0.8579(4) 0.081(2) Uani d . 1 1 . .
    H H6 0.1288 0.8699 0.8632 0.098 Uiso calc R 1 1 . .
    C C7 0.1414(3) 0.3946(19) 0.6885(5) 0.116(3) Uani d . 1 1 . .
    H H7A 0.1399 0.2057 0.7065 0.173 Uiso calc R 1 1 . .
    H H7B 0.1754 0.4207 0.6605 0.173 Uiso calc R 1 1 . .
    H H7C 0.1094 0.4302 0.6575 0.173 Uiso calc R 1 1 . .
    C C8 -0.0366(3) 0.5519(12) 0.9563(4) 0.0622(16) Uani d . 1 1 . .
    C C9 -0.0306(2) 0.7072(11) 1.0286(3) 0.0621(17) Uani d . 1 1 . .
    H H9 -0.0205 0.9019 1.0180 0.075 Uiso calc R 1 1 . .
    C C10 0.0160(3) 0.5753(13) 1.0744(4) 0.0628(16) Uani d . 1 1 . .
    C C11 0.0948(3) 0.6560(14) 1.1592(4) 0.077(2) Uani d . 1 1 . .
    H H11 0.1005 0.4553 1.1508 0.093 Uiso calc R 1 1 . .
    C C12 0.1492(3) 0.8035(14) 1.1383(4) 0.0658(18) Uani d . 1 1 . .
    C C13 0.1712(4) 0.7725(19) 1.0682(5) 0.106(3) Uani d . 1 1 . .
    H H13 0.1523 0.6623 1.0339 0.127 Uiso calc R 1 1 . .
    C C14 0.2205(4) 0.901(3) 1.0482(5) 0.128(4) Uani d . 1 1 . .
    H H14 0.2350 0.8761 1.0009 0.154 Uiso calc R 1 1 . .
    C C15 0.2483(4) 1.065(2) 1.0980(7) 0.120(3) Uani d . 1 1 . .
    H H15 0.2817 1.1533 1.0845 0.144 Uiso calc R 1 1 . .
    C C16 0.2273(4) 1.100(2) 1.1666(6) 0.118(3) Uani d . 1 1 . .
    H H16 0.2465 1.2103 1.2006 0.142 Uiso calc R 1 1 . .
    C C17 0.1779(3) 0.9729(15) 1.1865(4) 0.085(2) Uani d . 1 1 . .
    H H17 0.1635 1.0022 1.2337 0.102 Uiso calc R 1 1 . .
    C C18 0.0765(3) 0.692(2) 1.2385(4) 0.117(3) Uani d . 1 1 . .
    H H18A 0.0712 0.8878 1.2487 0.176 Uiso calc R 1 1 . .
    H H18B 0.1049 0.6181 1.2708 0.176 Uiso calc R 1 1 . .
    H H18C 0.0417 0.5946 1.2464 0.176 Uiso calc R 1 1 . .
    C C19 -0.0847(2) 0.7043(12) 1.0759(3) 0.0672(17) Uani d . 1 1 . .
    H H19A -0.0969 0.5120 1.0821 0.081 Uiso calc R 1 1 . .
    H H19B -0.0760 0.7781 1.1245 0.081 Uiso calc R 1 1 . .
    C C20 -0.1329(2) 0.8718(15) 1.0434(4) 0.078(2) Uani d . 1 1 . .
    H H20A -0.1190 1.0532 1.0277 0.093 Uiso calc R 1 1 . .
    H H20B -0.1473 0.7757 1.0000 0.093 Uiso calc R 1 1 . .
    C C21 -0.1799(3) 0.9125(19) 1.0976(5) 0.082(2) Uani d . 1 1 . .
    C C22 -0.2616(3) 1.157(2) 1.1275(6) 0.162(5) Uani d . 1 1 . .
    H H22A -0.2773 0.9809 1.1425 0.243 Uiso calc R 1 1 . .
    H H22B -0.2898 1.2642 1.1020 0.243 Uiso calc R 1 1 . .
    H H22C -0.2491 1.2583 1.1703 0.243 Uiso calc R 1 1 . .
loop_
    _atom_site_aniso_label
    _atom_site_aniso_U_11
    _atom_site_aniso_U_22
    _atom_site_aniso_U_33
    _atom_site_aniso_U_12
    _atom_site_aniso_U_13
    _atom_site_aniso_U_23
    O1 0.084(3) 0.115(4) 0.091(4) -0.005(3) 0.004(3) -0.005(4)
    O2 0.099(3) 0.090(3) 0.072(3) -0.043(3) -0.008(3) -0.009(3)
    O3 0.135(4) 0.031(2) 0.120(5) 0.001(3) -0.050(4) 0.001(3)
    O4 0.108(4) 0.149(6) 0.149(6) 0.035(4) 0.045(4) 0.051(5)
    O5 0.159(6) 0.218(8) 0.139(6) 0.052(6) 0.054(5) 0.093(6)
    N1 0.087(3) 0.034(3) 0.078(4) 0.003(3) -0.032(3) 0.002(3)
    C1 0.074(4) 0.068(4) 0.079(5) 0.007(4) -0.009(4) 0.008(5)
    C2 0.089(5) 0.064(5) 0.078(5) -0.001(4) -0.008(4) -0.010(4)
    C3 0.080(4) 0.063(4) 0.073(5) -0.014(4) -0.008(4) -0.002(4)
    C4 0.072(4) 0.047(3) 0.067(4) -0.003(3) -0.013(3) 0.003(4)
    C5 0.084(4) 0.063(4) 0.076(5) -0.013(4) -0.010(4) -0.007(4)
    C6 0.078(4) 0.075(5) 0.091(6) -0.019(4) -0.009(4) -0.004(5)
    C7 0.121(7) 0.126(7) 0.100(7) 0.008(6) 0.018(5) -0.032(7)
    C8 0.083(4) 0.042(3) 0.062(4) -0.012(3) -0.017(4) 0.000(3)
    C9 0.077(4) 0.036(3) 0.074(5) -0.007(3) -0.018(3) 0.002(3)
    C10 0.082(4) 0.044(3) 0.063(4) -0.001(4) -0.021(3) -0.001(4)
    C11 0.094(5) 0.055(4) 0.082(5) 0.005(4) -0.037(4) 0.006(4)
    C12 0.074(4) 0.054(4) 0.070(5) 0.012(3) -0.018(4) -0.003(4)
    C13 0.104(6) 0.126(7) 0.088(7) 0.009(6) -0.010(5) -0.034(6)
    C14 0.104(7) 0.195(12) 0.085(7) 0.025(7) 0.013(5) -0.009(8)
    C15 0.090(6) 0.139(9) 0.132(10) 0.002(6) 0.003(7) 0.030(9)
    C16 0.097(6) 0.128(8) 0.128(9) -0.033(6) -0.005(6) -0.018(8)
    C17 0.092(5) 0.086(5) 0.078(6) -0.005(4) 0.000(4) -0.013(5)
    C18 0.105(5) 0.184(10) 0.063(5) -0.036(6) -0.020(4) 0.038(7)
    C19 0.088(4) 0.054(4) 0.059(4) -0.006(3) -0.009(4) 0.007(4)
    C20 0.077(4) 0.078(5) 0.078(5) -0.009(4) -0.006(4) 0.016(4)
    C21 0.083(5) 0.088(5) 0.075(6) -0.005(5) -0.001(4) 0.014(5)
    C22 0.107(6) 0.185(11) 0.195(11) 0.033(7) 0.073(7) 0.023(9)
_geom_special_details
;
 All esds (except the esd in the dihedral angle between two l.s. planes)
 are estimated using the full covariance matrix.  The cell esds are taken
 into account individually in the estimation of esds in distances, angles
 and torsion angles; correlations between esds in cell parameters are only
 used when they are defined by crystal symmetry.  An approximate (isotropic)
 treatment of cell esds is used for estimating esds involving l.s. planes.
;
loop_
    _geom_bond_atom_site_label_1
    _geom_bond_atom_site_label_2
    _geom_bond_site_symmetry_2
    _geom_bond_distance
    _geom_bond_publ_flag
    O1 C1 . 1.357(8) ?
    O1 C7 . 1.439(8) ?
    O2 C8 . 1.215(6) ?
    O3 C10 . 1.238(6) ?
    O4 C21 . 1.282(9) ?
    O4 C22 . 1.461(8) ?
    O5 C21 . 1.151(8) ?
    N1 C10 . 1.314(7) ?
    N1 C11 . 1.461(7) ?
    N1 H1 . 0.8600 ?
    C1 C2 . 1.373(9) ?
    C1 C6 . 1.378(9) ?
    C2 C3 . 1.398(8) ?
    C2 H2 . 0.9300 ?
    C3 C4 . 1.380(8) ?
    C3 H3 . 0.9300 ?
    C4 C5 . 1.386(8) ?
    C4 C8 . 1.481(8) ?
    C5 C6 . 1.374(9) ?
    C5 H5 . 0.9300 ?
    C6 H6 . 0.9300 ?
    C7 H7A . 0.9600 ?
    C7 H7B . 0.9600 ?
    C7 H7C . 0.9600 ?
    C8 C9 . 1.509(8) ?
    C9 C10 . 1.519(8) ?
    C9 C19 . 1.542(8) ?
    C9 H9 . 0.9800 ?
    C11 C18 . 1.508(9) ?
    C11 C12 . 1.518(9) ?
    C11 H11 . 0.9800 ?
    C12 C17 . 1.371(9) ?
    C12 C13 . 1.379(10) ?
    C13 C14 . 1.369(11) ?
    C13 H13 . 0.9300 ?
    C14 C15 . 1.364(12) ?
    C14 H14 . 0.9300 ?
    C15 C16 . 1.346(11) ?
    C15 H15 . 0.9300 ?
    C16 C17 . 1.369(10) ?
    C16 H16 . 0.9300 ?
    C17 H17 . 0.9300 ?
    C18 H18A . 0.9600 ?
    C18 H18B . 0.9600 ?
    C18 H18C . 0.9600 ?
    C19 C20 . 1.515(8) ?
    C19 H19A . 0.9700 ?
    C19 H19B . 0.9700 ?
    C20 C21 . 1.498(9) ?
    C20 H20A . 0.9700 ?
    C20 H20B . 0.9700 ?
    C22 H22A . 0.9600 ?
    C22 H22B . 0.9600 ?
    C22 H22C . 0.9600 ?
loop_
    _geom_angle_atom_site_label_1
    _geom_angle_atom_site_label_2
    _geom_angle_atom_site_label_3
    _geom_angle_site_symmetry_1
    _geom_angle_site_symmetry_3
    _geom_angle
    _geom_angle_publ_flag
    C1 O1 C7 . . 117.6(6) ?
    C21 O4 C22 . . 115.9(7) ?
    C10 N1 C11 . . 123.7(5) ?
    C10 N1 H1 . . 118.1 ?
    C11 N1 H1 . . 118.1 ?
    O1 C1 C2 . . 123.9(7) ?
    O1 C1 C6 . . 116.3(7) ?
    C2 C1 C6 . . 119.8(7) ?
    C1 C2 C3 . . 118.7(7) ?
    C1 C2 H2 . . 120.6 ?
    C3 C2 H2 . . 120.6 ?
    C4 C3 C2 . . 122.2(6) ?
    C4 C3 H3 . . 118.9 ?
    C2 C3 H3 . . 118.9 ?
    C3 C4 C5 . . 117.5(6) ?
    C3 C4 C8 . . 117.9(6) ?
    C5 C4 C8 . . 124.6(6) ?
    C6 C5 C4 . . 121.0(7) ?
    C6 C5 H5 . . 119.5 ?
    C4 C5 H5 . . 119.5 ?
    C5 C6 C1 . . 120.8(7) ?
    C5 C6 H6 . . 119.6 ?
    C1 C6 H6 . . 119.6 ?
    O1 C7 H7A . . 109.5 ?
    O1 C7 H7B . . 109.5 ?
    H7A C7 H7B . . 109.5 ?
    O1 C7 H7C . . 109.5 ?
    H7A C7 H7C . . 109.5 ?
    H7B C7 H7C . . 109.5 ?
    O2 C8 C4 . . 121.0(6) ?
    O2 C8 C9 . . 121.2(6) ?
    C4 C8 C9 . . 117.8(5) ?
    C8 C9 C10 . . 109.7(5) ?
    C8 C9 C19 . . 113.3(5) ?
    C10 C9 C19 . . 107.5(5) ?
    C8 C9 H9 . . 108.7 ?
    C10 C9 H9 . . 108.7 ?
    C19 C9 H9 . . 108.7 ?
    O3 C10 N1 . . 123.6(6) ?
    O3 C10 C9 . . 119.7(6) ?
    N1 C10 C9 . . 116.7(5) ?
    N1 C11 C18 . . 110.0(6) ?
    N1 C11 C12 . . 109.0(5) ?
    C18 C11 C12 . . 115.3(6) ?
    N1 C11 H11 . . 107.4 ?
    C18 C11 H11 . . 107.4 ?
    C12 C11 H11 . . 107.4 ?
    C17 C12 C13 . . 117.3(7) ?
    C17 C12 C11 . . 122.6(7) ?
    C13 C12 C11 . . 120.1(7) ?
    C14 C13 C12 . . 121.3(8) ?
    C14 C13 H13 . . 119.4 ?
    C12 C13 H13 . . 119.4 ?
    C15 C14 C13 . . 119.8(9) ?
    C15 C14 H14 . . 120.1 ?
    C13 C14 H14 . . 120.1 ?
    C16 C15 C14 . . 120.0(10) ?
    C16 C15 H15 . . 120.0 ?
    C14 C15 H15 . . 120.0 ?
    C15 C16 C17 . . 120.3(9) ?
    C15 C16 H16 . . 119.9 ?
    C17 C16 H16 . . 119.9 ?
    C16 C17 C12 . . 121.4(8) ?
    C16 C17 H17 . . 119.3 ?
    C12 C17 H17 . . 119.3 ?
    C11 C18 H18A . . 109.5 ?
    C11 C18 H18B . . 109.5 ?
    H18A C18 H18B . . 109.5 ?
    C11 C18 H18C . . 109.5 ?
    H18A C18 H18C . . 109.5 ?
    H18B C18 H18C . . 109.5 ?
    C20 C19 C9 . . 114.2(5) ?
    C20 C19 H19A . . 108.7 ?
    C9 C19 H19A . . 108.7 ?
    C20 C19 H19B . . 108.7 ?
    C9 C19 H19B . . 108.7 ?
    H19A C19 H19B . . 107.6 ?
    C21 C20 C19 . . 112.2(6) ?
    C21 C20 H20A . . 109.2 ?
    C19 C20 H20A . . 109.2 ?
    C21 C20 H20B . . 109.2 ?
    C19 C20 H20B . . 109.2 ?
    H20A C20 H20B . . 107.9 ?
    O5 C21 O4 . . 121.9(9) ?
    O5 C21 C20 . . 125.6(9) ?
    O4 C21 C20 . . 112.5(7) ?
    O4 C22 H22A . . 109.5 ?
    O4 C22 H22B . . 109.5 ?
    H22A C22 H22B . . 109.5 ?
    O4 C22 H22C . . 109.5 ?
    H22A C22 H22C . . 109.5 ?
    H22B C22 H22C . . 109.5 ?
loop_
    _geom_hbond_atom_site_label_D
    _geom_hbond_atom_site_label_H
    _geom_hbond_atom_site_label_A
    _geom_hbond_site_symmetry_A
    _geom_hbond_distance_DH
    _geom_hbond_distance_HA
    _geom_hbond_distance_DA
    _geom_hbond_angle_DHA
    N1 H1 O3 1_565 0.86 2.02 2.871(6) 168
    C9 H9 O3 1_565 0.98 2.46 3.277(7) 141
    C20 H20A O2 1_565 0.97 2.49 3.410(8) 158
    C17 H17 O5 3_557 0.93 2.55 3.303(11) 139
