# Supplementary material for: Crystal structure of methyl (4R)-4-(4-meth­oxy­benzo­yl)-4-{[(1R)-1-phenyl­eth­yl]carbamo­yl}butano­ate
Source: Acta Crystallogr E Crystallogr Commun. 2017 Mar 14;73(Pt 4):503–6. doi: 10.1107/S2056989017003607 (PMC5382608; doi:10.1107/S2056989017003607)
Supplement: Supplementary file 2 [file e-73-00503-Isup2.hkl]

# 
# h,k,l, Fc-squared, Fo-squared, sigma(Fo-squared) and status flag 
# 
data_I
_shelx_title ' 19 in P2(1)2(1)2(1)' 
_shelx_refln_list_code          4 
_shelx_F_calc_maximum      119.22 
_exptl_crystal_F_000       816.00 
_reflns_d_resolution_high  0.8421 
 
loop_ 
 _symmetry_equiv_pos_as_xyz 
 'x, y, z' 
 '-x+1/2, -y, z+1/2' 
 '-x, y+1/2, -z+1/2' 
 'x+1/2, -y+1/2, -z' 
 
_cell_length_a    23.7390 
_cell_length_b     4.7791 
_cell_length_c    18.0722 
_cell_angle_alpha  90.000 
_cell_angle_beta   90.000 
_cell_angle_gamma  90.000 
 
_shelx_F_squared_multiplier     1.000 
 
loop_ 
 _refln_index_h 
 _refln_index_k 
 _refln_index_l 
 _refln_F_squared_calc 
 _refln_F_squared_meas 
 _refln_F_squared_sigma 
 _refln_observed_status 
   2   0   0     4023.97     3815.35     72.80 o 
   4   0   0     1295.76     1216.11     34.57 o 
   6   0   0      110.90      123.91      6.58 o 
   8   0   0        1.39       -2.00      2.11 o 
  10   0   0      198.08      232.14     11.77 o 
  12   0   0      496.38      519.32     21.17 o 
  14   0   0       38.59       80.51      7.97 o 
  16   0   0      121.63      142.59     10.94 o 
  18   0   0       88.26       73.64      9.50 o 
  20   0   0        2.34       -4.41      4.41 o 
  22   0   0      154.59      207.36     13.82 o 
  24   0   0        7.95        0.89      6.13 o 
  26   0   0       35.56       19.91      6.49 o 
   1   1   0      811.19      839.94     12.71 o 
   2   1   0     3052.30     3059.35     41.20 o 
   3   1   0     3259.16     3116.21     41.91 o 
   4   1   0     1234.89     1198.81     17.36 o 
   5   1   0     1993.59     1759.28     31.47 o 
   6   1   0      286.25      308.89      7.78 o 
   7   1   0       75.14       75.72      3.77 o 
   8   1   0     1035.40     1004.42     20.04 o 
   9   1   0      595.72      595.23     11.94 o 
  10   1   0      924.71      982.84     18.00 o 
  11   1   0     1118.15     1221.52     22.10 o 
  12   1   0      533.90      502.72     11.76 o 
  13   1   0        3.13        3.38      1.96 o 
  14   1   0        2.39        2.35      2.11 o 
  15   1   0      202.08      184.55      5.90 o 
  16   1   0        2.25        3.58      2.78 o 
  17   1   0       87.75       80.43      5.15 o 
  18   1   0      169.95      179.62      7.29 o 
  19   1   0       13.10       20.20      6.26 o 
  20   1   0       89.03       81.89      5.89 o 
  21   1   0       63.82       58.31      6.35 o 
  22   1   0       31.29       32.66      5.74 o 
  23   1   0      136.44      139.23     16.65 o 
  24   1   0       15.32        8.65      4.21 o 
  25   1   0       26.70       18.18      4.38 o 
  26   1   0        0.42        1.69      3.61 o 
  27   1   0        0.08        7.21      8.99 o 
   0   2   0      994.05      994.23     20.99 o 
   1   2   0      127.00      132.14      4.70 o 
   2   2   0      818.42      882.92     15.11 o 
   3   2   0      155.17      182.37      5.45 o 
   4   2   0      102.25      101.72      3.85 o 
   5   2   0      254.66      283.46      6.36 o 
   6   2   0      149.97      171.58      5.78 o 
   7   2   0      177.60      174.75      6.37 o 
   8   2   0      788.14      821.35     16.75 o 
   9   2   0      867.56      916.97     18.42 o 
  10   2   0      164.04      156.31      7.34 o 
  11   2   0        9.51       15.94      3.53 o 
  12   2   0       75.15       76.44      4.92 o 
  13   2   0        5.59       11.83      3.00 o 
  14   2   0        2.83        6.37      2.41 o 
  15   2   0       92.27       92.15      5.51 o 
  16   2   0        3.94        9.32      3.26 o 
  17   2   0      159.47      164.00      7.35 o 
  18   2   0        0.30       -1.08      3.37 o 
  19   2   0       17.08       20.09      5.46 o 
  20   2   0       18.00       25.37      4.80 o 
  21   2   0        0.08        3.26      4.13 o 
  22   2   0        7.23        8.21      4.27 o 
  23   2   0        0.05       -1.50      4.32 o 
  24   2   0        0.74       -4.19      4.72 o 
  25   2   0        0.16        3.49      8.45 o 
   1   3   0      126.85      147.49      6.42 o 
   2   3   0        9.89       16.66      2.72 o 
   3   3   0       36.25       28.45      3.08 o 
   4   3   0        3.67        5.83      2.18 o 
   5   3   0       21.63       31.75      2.85 o 
   6   3   0       27.93       28.61      4.40 o 
   7   3   0       11.21       11.67      2.75 o 
   8   3   0      238.04      234.87     11.03 o 
   9   3   0       19.56       29.47      4.16 o 
  10   3   0       14.57       24.07      3.50 o 
  11   3   0       54.47       51.29      5.26 o 
  12   3   0      193.67      179.03      8.28 o 
  13   3   0       37.81       43.74      4.85 o 
  14   3   0      252.24      253.55     11.27 o 
  15   3   0       25.26       21.47      5.38 o 
  16   3   0      265.75      245.31     19.12 o 
  17   3   0        4.97       13.81      8.84 o 
  18   3   0        8.50        7.27      6.62 o 
  19   3   0        0.00        0.91      7.13 o 
  20   3   0        0.42        5.25      6.67 o 
  21   3   0        0.63       12.08      4.88 o 
  22   3   0       10.93        3.01      8.55 o 
   0   4   0        4.92        9.86      7.54 o 
   1   4   0       77.83       85.28      6.57 o 
   2   4   0       15.08       11.47      3.58 o 
   3   4   0       69.36       82.88      5.68 o 
   4   4   0        0.89       -3.15      3.31 o 
   5   4   0      165.52      153.87      8.72 o 
   6   4   0       13.06       18.24      3.85 o 
   7   4   0      236.44      216.45     10.04 o 
   8   4   0       95.31      111.61      8.52 o 
   9   4   0       31.85       26.01      6.86 o 
  10   4   0       30.13       35.19     10.04 o 
  11   4   0       31.63       21.94      8.84 o 
  12   4   0        5.80        6.09     10.74 o 
  13   4   0        3.06        5.46      7.44 o 
  14   4   0       64.00       56.62     10.61 o 
  15   4   0        0.52        1.51      7.03 o 
  16   4   0        5.17       10.43      6.91 o 
  17   4   0        0.53        9.60      7.21 o 
  18   4   0        0.41        2.91      7.27 o 
  19   4   0        3.12       -5.79     10.05 o 
   1   5   0       32.51       42.10      7.00 o 
   3   5   0       20.35       23.67      6.63 o 
   7   5   0       15.64       27.20      8.99 o 
   8   5   0        9.19       27.59      8.43 o 
   9   5   0       11.96       23.95      8.40 o 
  10   5   0        4.52       12.30      8.05 o 
  11   5   0        1.37        0.25      6.73 o 
  12   5   0        0.57       -0.12      6.61 o 
   1   0   1        1.42        0.89      0.62 o 
   2   0   1       36.00       61.68      2.05 o 
   3   0   1     3579.35     3534.66    100.55 o 
   4   0   1      289.97      318.83     11.39 o 
   5   0   1     3962.42     4047.23     77.68 o 
   6   0   1      931.62      961.26     20.54 o 
   7   0   1     3011.30     3110.26     78.20 o 
   8   0   1      447.77      464.99     12.09 o 
   9   0   1      391.70      400.12     18.26 o 
  10   0   1      519.09      576.30     15.15 o 
  11   0   1      735.88      791.45     28.18 o 
  12   0   1        8.74        7.66      4.15 o 
  13   0   1       27.20       25.49      6.15 o 
  14   0   1      417.89      430.93     11.35 o 
  15   0   1      164.25      167.73      8.74 o 
  16   0   1      258.65      236.45     10.80 o 
  17   0   1        5.31       17.95      3.50 o 
  18   0   1       13.08       23.36     12.76 o 
  19   0   1       67.36       74.03      6.45 o 
  20   0   1      209.28      235.41      8.74 o 
  21   0   1       81.53       89.11      7.21 o 
  22   0   1      289.93      309.33     11.19 o 
  23   0   1        6.07        1.66      4.22 o 
  24   0   1       46.98       43.09      5.68 o 
  25   0   1        1.58        0.21      4.09 o 
  26   0   1       10.40        7.21      4.03 o 
  27   0   1        4.56       -1.10      3.68 o 
 -26   1   1        4.25        2.23      3.47 o 
 -25   1   1        8.71        8.05      3.94 o 
 -24   1   1       12.57        8.97      4.21 o 
 -23   1   1        7.13        6.94      3.33 o 
 -22   1   1       91.89       88.17     13.33 o 
 -21   1   1        7.75        4.26      6.80 o 
 -20   1   1       11.67        8.45      4.38 o 
 -19   1   1        0.81       -2.04      4.00 o 
 -18   1   1        0.01        1.02      3.03 o 
 -17   1   1       89.64      105.91      6.38 o 
 -16   1   1       28.88       34.40      3.41 o 
 -15   1   1        9.72        9.47      2.36 o 
 -14   1   1      132.56      142.88      5.57 o 
 -13   1   1      161.50      147.59      7.01 o 
 -12   1   1      330.12      298.06      9.66 o 
 -11   1   1      943.56      950.87     17.86 o 
 -10   1   1      344.92      327.18      8.23 o 
  -9   1   1      165.33      153.79      5.13 o 
  -8   1   1     1220.07     1216.79     25.30 o 
  -7   1   1      232.70      218.75      6.59 o 
  -6   1   1      556.43      548.77     12.06 o 
  -5   1   1      429.32      453.50     10.06 o 
  -4   1   1     4433.81     4382.50     63.80 o 
  -3   1   1    12940.25    12290.82    158.43 o 
  -2   1   1     3564.58     3244.39     43.77 o 
  -1   1   1     4484.41     4474.29     59.66 o 
   0   1   1    14213.58    13274.20    197.16 o 
   1   1   1     4466.04     4514.44     59.62 o 
   2   1   1     3578.22     3270.40     43.68 o 
   3   1   1    12923.85    12129.10    158.37 o 
   4   1   1     4433.37     4372.06     65.29 o 
   5   1   1      429.14      426.29      9.67 o 
   6   1   1      549.92      563.66     11.97 o 
   7   1   1      230.74      232.71      6.62 o 
   8   1   1     1216.01     1242.24     23.73 o 
   9   1   1      166.40      149.01      5.06 o 
  10   1   1      343.93      319.40      8.06 o 
  11   1   1      945.62      919.26     20.21 o 
  12   1   1      329.94      290.88     10.60 o 
  13   1   1      161.93      145.14      4.90 o 
  14   1   1      134.11      141.67      5.69 o 
  15   1   1        9.81       10.52      2.77 o 
  16   1   1       28.85       22.60      3.69 o 
  17   1   1       90.63       99.34      6.00 o 
  18   1   1        0.01        6.10      4.01 o 
  19   1   1        0.78       -0.67      2.93 o 
  20   1   1       11.55        8.26      4.97 o 
  21   1   1        7.78        0.33      5.16 o 
  22   1   1       91.75       84.76      6.40 o 
  23   1   1        7.19        7.32      4.38 o 
  24   1   1       12.58        7.80      4.27 o 
  25   1   1        8.77        5.32      3.86 o 
  26   1   1        4.31        1.68      3.85 o 
 -25   2   1        3.80        1.48     10.01 o 
 -24   2   1        8.22        4.31      5.22 o 
 -23   2   1        8.17        7.81      6.11 o 
 -22   2   1        1.88        4.54      4.28 o 
 -21   2   1        5.72        7.11      4.50 o 
 -20   2   1        0.04        1.14      3.70 o 
 -19   2   1        6.28        6.29      3.26 o 
 -18   2   1       46.42       39.42      4.09 o 
 -17   2   1      211.42      197.74      8.78 o 
 -16   2   1       68.87       58.94      4.32 o 
 -15   2   1       35.39       37.57      4.35 o 
 -14   2   1       53.36       52.33      4.71 o 
 -13   2   1       62.26       77.11      4.82 o 
 -12   2   1       86.47       94.60      4.41 o 
 -11   2   1      146.31      140.89      5.26 o 
 -10   2   1       26.63       42.04      4.26 o 
  -9   2   1      100.73       95.67      5.84 o 
  -8   2   1       75.68       78.88      5.29 o 
  -7   2   1      381.69      412.83     15.82 o 
  -6   2   1     1373.77     1390.64     21.76 o 
  -5   2   1      468.80      466.48     12.70 o 
  -4   2   1     1013.63     1021.78     15.63 o 
  -3   2   1      281.92      287.35      6.59 o 
  -2   2   1      762.43      758.44     12.59 o 
  -1   2   1     1275.55     1338.68     21.26 o 
   0   2   1      463.54      470.97      8.57 o 
   1   2   1     1272.39     1347.78     21.07 o 
   2   2   1      760.39      769.03     13.41 o 
   3   2   1      283.88      292.38      6.88 o 
   4   2   1     1008.83      990.65     15.24 o 
   5   2   1      470.73      447.71      8.49 o 
   6   2   1     1377.01     1333.89     31.40 o 
   7   2   1      381.91      390.37     10.92 o 
   8   2   1       74.28       75.38      6.19 o 
   9   2   1      100.90      105.19      8.47 o 
  10   2   1       25.93       32.60      4.29 o 
  11   2   1      146.58      150.81     10.23 o 
  12   2   1       86.44       90.10      5.83 o 
  13   2   1       62.44       69.25      6.28 o 
  14   2   1       52.60       48.55      4.81 o 
  15   2   1       35.02       38.87      4.39 o 
  16   2   1       69.09       62.75      5.27 o 
  17   2   1      211.33      188.98      8.08 o 
  18   2   1       46.00       36.33      4.80 o 
  19   2   1        6.32        6.99      5.83 o 
  20   2   1        0.04        1.21      4.09 o 
  21   2   1        5.59        7.41      4.75 o 
  22   2   1        1.80       -0.76      4.23 o 
  23   2   1        8.15        3.87      4.45 o 
  24   2   1        8.22        4.28      6.29 o 
  25   2   1        3.78       -3.45      8.43 o 
 -22   3   1        1.15        1.52      7.79 o 
 -21   3   1        2.86        5.25      6.95 o 
 -20   3   1        6.91       16.53      8.39 o 
 -19   3   1        9.71       12.85      5.56 o 
 -18   3   1        5.89       -0.76      5.11 o 
 -17   3   1        2.42        7.21      6.14 o 
 -16   3   1        2.33        2.64      4.88 o 
 -15   3   1       12.35       13.15      4.84 o 
 -14   3   1       10.23       14.12      3.87 o 
 -13   3   1        5.10        9.00      3.48 o 
 -12   3   1       72.58       61.56      5.59 o 
 -11   3   1       86.82       89.06      7.59 o 
 -10   3   1       92.96       87.51      6.80 o 
  -9   3   1       16.11       17.09      3.19 o 
  -8   3   1      289.10      297.57      9.17 o 
  -7   3   1       74.64       86.42      5.51 o 
  -6   3   1      657.97      653.49     15.29 o 
  -5   3   1       92.69       87.07      5.54 o 
  -4   3   1       46.73       49.58      4.04 o 
  -3   3   1      361.38      358.47     13.41 o 
  -2   3   1       32.00       34.60      3.20 o 
  -1   3   1      183.37      199.14      6.94 o 
   0   3   1      236.89      231.87      7.01 o 
   1   3   1      182.93      198.53      6.56 o 
   2   3   1       32.04       38.99      3.99 o 
   3   3   1      365.18      374.92      9.42 o 
   4   3   1       46.79       54.30      4.35 o 
   5   3   1       93.43       80.88      5.78 o 
   6   3   1      660.43      681.13     15.84 o 
   7   3   1       75.31       84.53      7.24 o 
   8   3   1      290.82      282.39      9.28 o 
   9   3   1       16.21       14.75      4.95 o 
  10   3   1       93.20       80.00      9.67 o 
  11   3   1       86.07       76.03      8.33 o 
  12   3   1       72.54       62.17      7.75 o 
  13   3   1        5.10        7.28      4.41 o 
  14   3   1       10.36       12.32      5.53 o 
  15   3   1       12.28       10.45      5.77 o 
  16   3   1        2.37       -5.41      5.41 o 
  17   3   1        2.42       -5.40      5.40 o 
  18   3   1        5.83        2.13      5.55 o 
  19   3   1        9.76       11.06     10.56 o 
  20   3   1        6.87       11.95     10.55 o 
  21   3   1        2.84        4.26      5.69 o 
  22   3   1        1.13        5.16      6.23 o 
 -19   4   1        0.53       18.26      8.29 o 
 -18   4   1        2.86        9.06      6.58 o 
 -17   4   1       45.79       33.19      8.02 o 
 -16   4   1        7.33        8.31      6.63 o 
 -15   4   1       89.29       76.31     10.96 o 
 -14   4   1       63.99       78.48     15.08 o 
 -13   4   1      103.44      125.95     23.93 o 
 -12   4   1       52.35       64.42     11.83 o 
 -11   4   1       23.69       38.58      9.42 o 
 -10   4   1       49.80       52.28     11.28 o 
  -9   4   1       68.46       72.04     12.74 o 
  -7   4   1       43.37       50.82      9.01 o 
  -6   4   1       28.08       27.85      5.61 o 
  -5   4   1       36.86       26.66      5.67 o 
  -4   4   1       39.72       30.77      4.67 o 
  -3   4   1       51.98       55.85      6.83 o 
  -2   4   1       53.86       62.68      4.81 o 
  -1   4   1       85.03      100.06      6.49 o 
   0   4   1        4.44        4.95      3.31 o 
   1   4   1       85.21       98.36      7.01 o 
   2   4   1       53.17       61.64      6.82 o 
   3   4   1       51.73       55.70      5.15 o 
   4   4   1       40.23       37.32      5.13 o 
   5   4   1       36.37       28.96      4.59 o 
   6   4   1       28.51       37.35      6.43 o 
   7   4   1       43.13       47.64      7.93 o 
   9   4   1       68.40       66.94     12.06 o 
  10   4   1       50.38       39.90      9.35 o 
  11   4   1       23.79       48.97     15.71 o 
  12   4   1       52.70       64.01     11.31 o 
  13   4   1      103.42      112.88     18.66 o 
  14   4   1       63.64       65.71     10.58 o 
  15   4   1       89.29       96.82     12.74 o 
  16   4   1        7.32       17.10      6.90 o 
  17   4   1       45.72       31.52      7.30 o 
  18   4   1        2.88       -9.38      9.38 o 
 -13   5   1       19.75       14.52      8.28 o 
 -12   5   1        9.88        7.28      7.40 o 
 -11   5   1        2.90       -6.23      6.23 o 
 -10   5   1       14.22        3.71      7.21 o 
  -9   5   1       12.32       16.01      8.28 o 
  -8   5   1        6.91        6.77      8.58 o 
  -7   5   1       31.90       35.54     10.49 o 
  -4   5   1       79.59       71.44      8.42 o 
  -3   5   1        9.74        8.54     19.70 o 
  -2   5   1      129.26      114.71      8.03 o 
   0   5   1      164.48      178.81      9.71 o 
   2   5   1      128.89      118.83      8.37 o 
   4   5   1       79.79       84.40      8.27 o 
   7   5   1       31.36       28.33     10.02 o 
   8   5   1        7.08       15.06      9.20 o 
   9   5   1       12.14       25.88      9.06 o 
  10   5   1       14.23       25.44      8.64 o 
  11   5   1        2.87       17.38      6.87 o 
  12   5   1        9.91       12.00      6.71 o 
   0   0   2     1267.02     1338.13     37.71 o 
   1   0   2       18.71       23.47      1.86 o 
   2   0   2     1163.18     1183.37     33.36 o 
   3   0   2       50.74      113.19      4.42 o 
   4   0   2     9470.27     9644.23    257.20 o 
   6   0   2       89.92      173.54      6.72 o 
   7   0   2      201.68      293.92     11.29 o 
   8   0   2        6.49       10.87      3.19 o 
   9   0   2     2656.71     2627.08     75.53 o 
  10   0   2       47.26       44.95      6.10 o 
  11   0   2      650.06      678.21     25.47 o 
  12   0   2      214.11      276.54     14.85 o 
  13   0   2       11.84        7.91      2.88 o 
  14   0   2       18.62       12.73      3.19 o 
  15   0   2       56.99       65.77      5.12 o 
  16   0   2       54.54       52.32      8.80 o 
  18   0   2        2.76        8.36      3.48 o 
  19   0   2        6.04        8.94      5.30 o 
  20   0   2      151.43      156.91      9.22 o 
  21   0   2        5.39        9.56      6.21 o 
  22   0   2       25.59       22.05      4.73 o 
  23   0   2       20.78       18.48      4.45 o 
  24   0   2       17.28       15.52      4.48 o 
  25   0   2       12.20       10.01      4.31 o 
  26   0   2        0.47        3.18      3.76 o 
  27   0   2        0.00       -3.23      3.23 o 
 -26   1   2        3.26        4.61      3.55 o 
 -25   1   2        4.59        0.70      3.46 o 
 -24   1   2        5.89        7.71      3.68 o 
 -23   1   2        3.70       -1.25      4.15 o 
 -22   1   2       23.41       22.13      7.90 o 
 -21   1   2       10.41       12.62      4.68 o 
 -20   1   2      109.19      118.32      8.49 o 
 -19   1   2      201.11      208.29      9.46 o 
 -18   1   2       33.66       29.19      4.67 o 
 -17   1   2       14.68       18.90      3.79 o 
 -16   1   2      120.55      118.93      5.88 o 
 -15   1   2       19.29       22.43      3.01 o 
 -14   1   2      105.55      107.24      4.93 o 
 -13   1   2       42.60       32.43      3.06 o 
 -12   1   2      377.41      402.48     15.47 o 
 -11   1   2      298.61      289.10      8.12 o 
 -10   1   2      143.64      146.39      6.85 o 
  -9   1   2     1259.08     1226.24     21.64 o 
  -8   1   2       92.94       97.47      4.14 o 
  -7   1   2      370.15      372.19      8.41 o 
  -6   1   2      984.99      967.83     19.15 o 
  -5   1   2      880.23      891.41     17.43 o 
  -4   1   2     3927.84     3777.96     69.07 o 
  -3   1   2     5441.92     5366.57     94.87 o 
  -2   1   2     3240.59     3151.42     42.66 o 
  -1   1   2     3224.87     3093.89     37.52 o 
   0   1   2    14037.90    13454.27    199.73 o 
   1   1   2     3217.08     3135.72     48.15 o 
   2   1   2     3236.72     3179.48     48.93 o 
   3   1   2     5436.93     5302.32     70.13 o 
   4   1   2     3921.87     3741.34     56.34 o 
   5   1   2      878.38      854.58     16.85 o 
   6   1   2      990.47      970.16     18.80 o 
   7   1   2      372.34      391.83      9.36 o 
   8   1   2       92.75      109.11      4.66 o 
   9   1   2     1261.13     1266.69     24.60 o 
  10   1   2      145.50      150.13      8.96 o 
  11   1   2      299.57      293.11      7.84 o 
  12   1   2      378.06      411.01     19.02 o 
  13   1   2       43.11       41.08      4.37 o 
  14   1   2      106.64      101.43      4.73 o 
  15   1   2       19.60       24.50      4.01 o 
  16   1   2      120.02      123.35      6.21 o 
  17   1   2       14.05        5.90      3.38 o 
  18   1   2       33.72       27.69      4.11 o 
  19   1   2      200.90      200.80      9.90 o 
  20   1   2      109.49      114.81      9.87 o 
  21   1   2       10.44        8.78      4.10 o 
  22   1   2       23.20       21.84      4.39 o 
  23   1   2        3.66        6.39      3.64 o 
  24   1   2        5.80        7.52      4.50 o 
  25   1   2        4.62        1.89      3.45 o 
  26   1   2        3.26        0.23      3.32 o 
 -25   2   2        2.10        0.70      9.43 o 
 -24   2   2        6.94        3.72      4.66 o 
 -23   2   2        8.75       15.53      6.00 o 
 -22   2   2        3.88        3.35      5.51 o 
 -21   2   2        8.04        2.48      3.21 o 
 -20   2   2       16.46       10.32      3.51 o 
 -19   2   2       44.31       44.69      4.66 o 
 -18   2   2       31.86       25.26      4.10 o 
 -17   2   2       22.42       11.43      3.20 o 
 -16   2   2      110.53      111.53      5.48 o 
 -15   2   2       25.20       22.52      3.57 o 
 -14   2   2       15.71       17.73      3.06 o 
 -13   2   2      146.32      143.06      5.14 o 
 -12   2   2       12.76       18.13      2.49 o 
 -11   2   2       10.23       11.10      2.29 o 
 -10   2   2       67.61       69.83      4.91 o 
  -9   2   2      326.94      326.49      9.49 o 
  -8   2   2       52.04       52.35      4.56 o 
  -7   2   2      301.96      321.42      9.10 o 
  -6   2   2      256.92      259.80      8.05 o 
  -5   2   2      963.52     1028.77     27.05 o 
  -4   2   2      124.08      128.38      4.82 o 
  -3   2   2      793.35      792.63     13.02 o 
  -2   2   2       95.49       95.79      4.13 o 
  -1   2   2      287.83      299.87      7.33 o 
   0   2   2      327.11      342.06      6.89 o 
   1   2   2      283.87      287.56      6.80 o 
   2   2   2       95.06       95.27      4.09 o 
   3   2   2      796.10      783.79     16.23 o 
   4   2   2      122.79      123.56      5.51 o 
   5   2   2      971.16     1023.58     17.76 o 
   6   2   2      260.12      238.59      8.66 o 
   7   2   2      304.86      314.70     19.16 o 
   8   2   2       52.94       66.16      6.95 o 
   9   2   2      323.81      326.61     17.34 o 
  10   2   2       66.73       79.95     10.50 o 
  11   2   2       10.13       10.46      4.04 o 
  12   2   2       12.54       19.58      4.32 o 
  13   2   2      145.87      132.79      7.28 o 
  14   2   2       15.48       15.45      3.91 o 
  15   2   2       25.62       15.37      6.67 o 
  16   2   2      110.16      111.10      8.40 o 
  17   2   2       22.49       13.95      8.48 o 
  18   2   2       31.77       31.86      6.32 o 
  19   2   2       44.21       41.68      6.39 o 
  20   2   2       16.37        8.34      4.83 o 
  21   2   2        8.09        6.44      4.40 o 
  22   2   2        3.81        7.51      8.21 o 
  23   2   2        8.67       14.34      8.12 o 
  24   2   2        6.85        4.18      6.09 o 
  25   2   2        2.11       -3.53      6.08 o 
 -23   3   2        0.36        7.01      9.73 o 
 -22   3   2        5.31       -4.44      8.64 o 
 -21   3   2        1.81        6.29      6.69 o 
 -20   3   2       12.49        4.93      7.35 o 
 -19   3   2        5.99        1.48      6.76 o 
 -18   3   2       28.33       23.99      5.87 o 
 -17   3   2       15.41       26.69      5.74 o 
 -16   3   2       48.03       43.88      6.84 o 
 -15   3   2       10.83        4.51      5.29 o 
 -14   3   2      112.25      116.67      9.38 o 
 -13   3   2        7.96        6.18      4.11 o 
 -12   3   2       22.29       27.14      4.40 o 
 -11   3   2      168.90      168.35      8.02 o 
 -10   3   2       91.79      100.25      6.77 o 
  -9   3   2       70.19       65.68      5.12 o 
  -8   3   2       33.42       29.63      2.79 o 
  -7   3   2       10.83       14.31      3.14 o 
  -6   3   2      179.75      179.64      7.73 o 
  -5   3   2       14.19       16.41      2.83 o 
  -4   3   2      131.46      136.36      5.92 o 
  -3   3   2       60.44       59.05      4.49 o 
  -2   3   2      372.74      396.17     10.69 o 
  -1   3   2       20.86       19.45      2.87 o 
   0   3   2       85.28       68.75      4.18 o 
   1   3   2       20.64       18.67      2.62 o 
   2   3   2      373.00      402.48      9.49 o 
   3   3   2       59.96       63.83      4.19 o 
   4   3   2      130.83      149.50      6.59 o 
   5   3   2       14.72       23.11      2.85 o 
   6   3   2      178.37      168.54      7.44 o 
   7   3   2       10.57       13.45      2.79 o 
   8   3   2       34.00       33.52      4.00 o 
   9   3   2       70.25       63.29      5.41 o 
  10   3   2       91.04       85.69      5.39 o 
  11   3   2      168.31      180.57     15.46 o 
  12   3   2       22.54       24.64      9.17 o 
  13   3   2        7.62        5.62      6.49 o 
  14   3   2      111.92      110.79     20.45 o 
  15   3   2       10.67       12.37     10.92 o 
  16   3   2       48.28       41.39      9.06 o 
  17   3   2       15.49       11.90      7.25 o 
  18   3   2       28.32       39.47      8.20 o 
  19   3   2        6.11        1.26      6.55 o 
  20   3   2       12.49        6.27      6.91 o 
  21   3   2        1.80        4.39      5.88 o 
  22   3   2        5.17       -0.65      5.34 o 
 -19   4   2        3.44       10.07      7.14 o 
 -18   4   2        0.79        2.30      6.58 o 
 -17   4   2       10.93       15.83      6.51 o 
 -16   4   2        7.80       18.92      7.24 o 
 -15   4   2       12.08       14.87      7.14 o 
 -14   4   2        8.12       10.66      7.10 o 
 -13   4   2       12.81       24.47     11.25 o 
 -12   4   2        4.42       14.22      7.75 o 
 -11   4   2        0.96        1.59      7.10 o 
 -10   4   2       37.26       26.53      9.74 o 
  -9   4   2       36.88       36.09     14.13 o 
  -8   4   2      136.03      115.63     11.45 o 
  -7   4   2      102.86       98.26      7.81 o 
  -6   4   2       47.69       53.94      6.94 o 
  -5   4   2       98.54       92.38      7.87 o 
  -4   4   2        3.92       -1.78      3.29 o 
  -3   4   2       78.98       88.07      6.18 o 
  -2   4   2       50.76       32.80      4.81 o 
  -1   4   2       16.42       17.17      5.31 o 
   0   4   2       26.01       28.10      4.65 o 
   1   4   2       16.37       18.27      4.79 o 
   2   4   2       50.79       40.78      5.75 o 
   3   4   2       78.49       96.35      9.24 o 
   4   4   2        4.03       -3.31      3.75 o 
   5   4   2       97.91      102.19      7.88 o 
   6   4   2       47.28       55.52      9.35 o 
   7   4   2      103.06       98.86      9.74 o 
   8   4   2      135.26      144.18     20.04 o 
   9   4   2       37.10       42.85      8.23 o 
  10   4   2       37.01       53.09     13.04 o 
  11   4   2        0.97        9.66     10.54 o 
  12   4   2        4.26        7.01      9.70 o 
  13   4   2       12.85       14.59     12.37 o 
  14   4   2        8.12       14.29     10.37 o 
  15   4   2       12.25        5.49     12.44 o 
  16   4   2        7.75      -11.25     11.25 o 
  17   4   2       11.18        1.67     10.48 o 
  18   4   2        0.80       -7.21      7.21 o 
 -12   5   2        1.31       -4.61      6.72 o 
 -11   5   2        9.83       -0.49      7.08 o 
 -10   5   2       11.20       -2.59      7.10 o 
  -9   5   2        8.72       -1.50      5.39 o 
  -8   5   2        0.34       -4.65      4.65 o 
  -7   5   2        0.19        3.10      6.11 o 
  -4   5   2       31.44       22.27      6.98 o 
  -1   5   2        0.37      262.37     28.92 o 
   0   5   2       74.08       84.94      8.74 o 
   1   5   2        0.30      182.20     28.29 o 
   4   5   2       31.22       32.22      5.21 o 
   7   5   2        0.20        5.68      7.72 o 
   8   5   2        0.32        4.60      8.29 o 
   9   5   2        8.58       -1.68      6.87 o 
  10   5   2       11.14       -5.00      6.68 o 
  11   5   2        9.79        7.24      7.79 o 
  12   5   2        1.27       -2.92      6.54 o 
   1   0   3     7031.82     7029.81    188.54 o 
   2   0   3     9725.85     9313.21    248.70 o 
   3   0   3     6568.25     6696.36    179.54 o 
   4   0   3     9371.19     9350.77    249.76 o 
   5   0   3     2931.53     2979.17     82.30 o 
   6   0   3      191.84      186.84      8.58 o 
   7   0   3     1682.27     1840.26     53.43 o 
   8   0   3      183.90      196.00     10.14 o 
   9   0   3       37.63       32.14      4.86 o 
  10   0   3      424.16      502.74     20.05 o 
  11   0   3      757.88      806.79     29.17 o 
  12   0   3        2.41       -2.60      4.02 o 
  13   0   3      110.52      114.28      5.95 o 
  14   0   3      516.16      539.84     13.53 o 
  15   0   3       13.96       12.39      3.78 o 
  16   0   3       28.13       23.03      3.68 o 
  17   0   3      141.60      132.57      7.37 o 
  18   0   3       35.77       50.10      4.65 o 
  19   0   3        1.25        1.59      3.54 o 
  20   0   3       29.54       30.22      5.03 o 
  21   0   3       10.45       15.90      5.36 o 
  22   0   3       18.38       12.49      3.99 o 
  23   0   3        9.00        9.20      3.73 o 
  24   0   3       13.16       14.21      5.17 o 
  25   0   3       36.29       31.48      5.13 o 
  26   0   3        1.47        2.18      3.67 o 
 -26   1   3        5.34        7.66      5.28 o 
 -25   1   3        0.93       -0.65      3.45 o 
 -24   1   3       17.61       15.91      4.25 o 
 -23   1   3        1.78        1.72      3.59 o 
 -22   1   3        9.11        7.57      4.04 o 
 -21   1   3       16.10       15.37      6.80 o 
 -20   1   3       70.63       67.20      6.12 o 
 -19   1   3       61.92       65.31      6.12 o 
 -18   1   3        5.06       10.62      3.45 o 
 -17   1   3      238.29      233.34      9.27 o 
 -16   1   3       65.64       71.44      5.60 o 
 -15   1   3       22.94       19.25      3.03 o 
 -14   1   3       17.13       19.18      2.67 o 
 -13   1   3      153.89      169.87      6.32 o 
 -12   1   3       80.01       89.62      4.20 o 
 -11   1   3       40.78       41.94      3.90 o 
 -10   1   3      291.00      309.61      8.24 o 
  -9   1   3     1383.11     1375.70     26.59 o 
  -8   1   3     1191.24     1191.00     23.48 o 
  -7   1   3       21.11       37.04      6.03 o 
  -6   1   3       89.23       85.80      6.16 o 
  -5   1   3     2257.55     2251.38     34.18 o 
  -4   1   3     5874.91     5678.64     82.12 o 
  -3   1   3     6414.80     6145.98     88.93 o 
  -2   1   3     5608.51     5422.76     79.45 o 
  -1   1   3       26.47       30.47      2.24 o 
   0   1   3      424.80      448.17      8.95 o 
   1   1   3       26.13       27.19      1.92 o 
   2   1   3     5615.69     5537.00     82.90 o 
   3   1   3     6417.65     6166.39    109.24 o 
   4   1   3     5870.93     5657.04    100.81 o 
   5   1   3     2252.98     2244.79     43.54 o 
   6   1   3       88.27       82.24      8.85 o 
   7   1   3       20.52       33.99      3.66 o 
   8   1   3     1196.81     1232.38     28.13 o 
   9   1   3     1382.94     1357.80     50.59 o 
  10   1   3      293.09      282.29     17.10 o 
  13   1   3      155.46      150.78      7.10 o 
  14   1   3       16.78       17.30      3.77 o 
  15   1   3       23.15       21.45      3.19 o 
  16   1   3       64.62       64.88      6.01 o 
  17   1   3      238.21      207.39     10.39 o 
  18   1   3        5.03        3.78      3.26 o 
  19   1   3       62.44       69.07      7.49 o 
  20   1   3       70.20       55.13      5.37 o 
  21   1   3       16.11       14.78      4.64 o 
  22   1   3        9.04        7.77      3.69 o 
  23   1   3        1.76       -2.16      3.30 o 
  24   1   3       17.55       16.02      4.34 o 
  25   1   3        0.98        1.32      3.51 o 
  26   1   3        5.37       -1.47      4.53 o 
 -25   2   3       12.23        8.64      7.23 o 
 -24   2   3        0.52        4.56      4.67 o 
 -23   2   3        7.57        7.62      3.44 o 
 -22   2   3        8.16        4.11      3.66 o 
 -21   2   3       16.73       17.38      4.27 o 
 -20   2   3        0.68        3.43      3.41 o 
 -19   2   3       11.63        8.72      3.68 o 
 -18   2   3       60.35       54.67      4.60 o 
 -17   2   3      103.53      114.27      5.88 o 
 -16   2   3       17.22       11.64      3.08 o 
 -15   2   3       25.46       22.31      3.37 o 
 -14   2   3       51.43       50.58      4.20 o 
 -13   2   3       80.73       81.74      4.35 o 
 -12   2   3       90.13       95.48      4.21 o 
 -11   2   3      118.25      119.53      4.47 o 
 -10   2   3       90.12       90.10      5.13 o 
  -9   2   3      160.18      166.89      6.51 o 
  -8   2   3       23.22       13.89      2.77 o 
  -7   2   3      120.95      127.48      6.71 o 
  -6   2   3     1034.10     1036.55     17.62 o 
  -5   2   3      388.50      417.49      9.23 o 
  -4   2   3      350.94      378.33      8.64 o 
  -3   2   3      242.47      260.87      6.44 o 
  -2   2   3      415.45      432.24      8.70 o 
  -1   2   3     1146.55     1156.06     19.06 o 
   0   2   3       36.06       33.72      2.67 o 
   1   2   3     1150.35     1162.87     21.94 o 
   2   2   3      417.64      451.60     10.94 o 
   3   2   3      242.68      265.21      8.02 o 
   4   2   3      353.76      366.69      9.78 o 
   5   2   3      390.65      405.59     12.38 o 
   6   2   3     1033.36     1032.64     23.72 o 
   7   2   3      120.93      112.71     19.03 o 
   8   2   3       23.82       16.76      4.18 o 
   9   2   3      160.87      161.09      9.11 o 
  10   2   3       90.79       91.45      7.78 o 
  11   2   3      118.94      111.09      6.44 o 
  12   2   3       89.38      108.56      8.94 o 
  13   2   3       80.25       75.92      5.82 o 
  14   2   3       51.31       49.84      5.69 o 
  15   2   3       25.25       21.49      6.14 o 
  16   2   3       17.40       11.62      5.86 o 
  17   2   3      103.50      113.18     13.50 o 
  18   2   3       60.08       56.97     14.52 o 
  19   2   3       11.69        7.24     13.02 o 
  20   2   3        0.71        3.13      6.31 o 
  21   2   3       16.73       22.13      8.16 o 
  22   2   3        8.09        9.13      8.73 o 
  23   2   3        7.50       13.23      6.80 o 
  24   2   3        0.54        6.51      6.06 o 
  25   2   3       12.19       13.10      8.71 o 
 -23   3   3        2.91       24.95     11.26 o 
 -22   3   3        5.47        6.50      8.33 o 
 -21   3   3        2.44       -2.44      6.22 o 
 -20   3   3       22.47       18.10      8.37 o 
 -19   3   3        3.55       -1.67      6.59 o 
 -18   3   3       20.98       20.90      7.14 o 
 -17   3   3       28.46       23.35      7.58 o 
 -16   3   3        5.60        7.40      9.14 o 
 -15   3   3       72.55       89.34     12.48 o 
 -14   3   3       33.12       36.15      5.37 o 
 -13   3   3        7.29        7.24      4.40 o 
 -12   3   3       42.11       51.47      6.68 o 
 -11   3   3      203.91      204.61      8.65 o 
 -10   3   3      113.53      103.53      7.19 o 
  -9   3   3       22.76       21.35      4.20 o 
  -8   3   3       47.48       40.04      4.89 o 
  -7   3   3       21.60       23.20      4.44 o 
  -6   3   3       12.29       12.74      3.14 o 
  -5   3   3       47.56       55.09      5.98 o 
  -4   3   3      129.37      148.86      6.69 o 
  -3   3   3       22.53       25.90      3.23 o 
  -2   3   3       39.79       42.09      3.28 o 
  -1   3   3       10.92       10.42      2.20 o 
   0   3   3      133.70      174.65      6.04 o 
   1   3   3       11.29       10.00      2.24 o 
   2   3   3       40.04       44.52      3.89 o 
   3   3   3       22.53       25.59      3.03 o 
   4   3   3      130.01      160.36      6.15 o 
   5   3   3       48.46       54.60      5.97 o 
   6   3   3       12.02       10.41      3.47 o 
   7   3   3       21.64       16.44      3.58 o 
   8   3   3       47.93       45.49      4.60 o 
   9   3   3       23.05       17.91      4.11 o 
  10   3   3      113.11      109.61      7.70 o 
  11   3   3      204.52      204.12      7.74 o 
  12   3   3       41.70       51.90      9.40 o 
  13   3   3        7.38       12.19      9.92 o 
  14   3   3       32.81       27.79      6.22 o 
  15   3   3       72.48       77.21     12.39 o 
  16   3   3        5.71       10.39      8.28 o 
  17   3   3       28.41       15.01      7.68 o 
  18   3   3       21.13        7.70      7.04 o 
  19   3   3        3.60       -3.78      9.46 o 
  20   3   3       22.56       20.34      8.03 o 
  21   3   3        2.47       -2.33      6.69 o 
  22   3   3        5.46        7.50      6.75 o 
  23   3   3        2.99        7.21      6.87 o 
 -19   4   3        1.79        2.29      7.02 o 
 -18   4   3        7.32        5.88     13.74 o 
 -17   4   3        1.44        6.06      8.87 o 
 -16   4   3        6.70       15.13      7.01 o 
 -15   4   3        0.15        7.85      6.53 o 
 -14   4   3       11.36        5.70      6.94 o 
 -13   4   3       15.18       20.04      8.00 o 
 -12   4   3       17.98       22.47      8.66 o 
 -11   4   3       14.16       14.78      7.96 o 
 -10   4   3        2.23        1.10      6.80 o 
  -9   4   3       17.56       15.67      8.73 o 
  -6   4   3        7.29       15.62      8.60 o 
  -5   4   3       17.72       18.99      5.42 o 
  -4   4   3        1.66        2.91      3.24 o 
  -3   4   3       29.68       26.49      4.27 o 
  -2   4   3        1.03        0.71      3.33 o 
  -1   4   3        6.88       10.09      3.57 o 
   0   4   3       41.19       29.26      4.88 o 
   1   4   3        6.83       16.12      3.73 o 
   2   4   3        1.22       -3.71      3.71 o 
   3   4   3       29.71       36.31      4.68 o 
   4   4   3        1.63        2.17      4.24 o 
   5   4   3       17.57       11.92      4.35 o 
   6   4   3        7.35       37.45     11.56 o 
   9   4   3       17.87       25.38      8.23 o 
  10   4   3        2.17       14.71     11.24 o 
  11   4   3       14.15       -6.75     11.29 o 
  12   4   3       18.00       21.23     12.32 o 
  13   4   3       15.15       13.87     13.04 o 
  14   4   3       11.33       10.87     12.98 o 
  15   4   3        0.15        1.23     10.06 o 
  16   4   3        6.83        3.12      9.66 o 
 -12   5   3        6.70       -6.60      6.60 o 
 -11   5   3        3.21       -6.16      6.16 o 
 -10   5   3       10.08       -4.34      7.36 o 
  -9   5   3       24.19       22.61      7.02 o 
  -8   5   3        1.57       -4.25      5.00 o 
  -7   5   3       28.72       28.35      6.36 o 
  -4   5   3        4.98       -2.75      5.24 o 
  -2   5   3       48.01       47.29      6.04 o 
  -1   5   3       42.06       38.80      6.18 o 
   1   5   3       42.20       41.12      6.19 o 
   2   5   3       48.10       47.16      6.43 o 
   4   5   3        4.91        4.25      5.72 o 
   7   5   3       28.97       25.10      8.75 o 
   8   5   3        1.56       10.02      7.54 o 
   9   5   3       24.13       28.99      8.73 o 
  10   5   3       10.18       22.24      7.54 o 
  11   5   3        3.23       13.28      7.72 o 
   0   0   4    10930.75    10687.37    285.43 o 
   1   0   4      669.98      610.13     19.13 o 
   2   0   4      985.86     1024.94     30.30 o 
   3   0   4      205.24      242.28      9.75 o 
   4   0   4     3948.20     4015.35    109.62 o 
   5   0   4     4012.56     4028.89    110.41 o 
   6   0   4       10.57        6.95      2.76 o 
   7   0   4      583.21      561.65     20.01 o 
   8   0   4        5.86       13.13      3.82 o 
   9   0   4       76.56      108.13      8.31 o 
  10   0   4      961.21     1010.70     34.08 o 
  11   0   4        9.14        4.49      4.15 o 
  12   0   4      668.59      818.37     30.81 o 
  13   0   4      700.91      711.95     25.31 o 
  14   0   4      162.51      178.94      6.66 o 
  15   0   4       19.80       20.76      3.29 o 
  16   0   4       65.71       70.22      6.79 o 
  17   0   4        0.03       -2.66      2.66 o 
  18   0   4      101.20      106.06      6.89 o 
  19   0   4        1.13        4.04      3.14 o 
  20   0   4      103.25      108.51      8.43 o 
  21   0   4       66.81       80.14      5.72 o 
  22   0   4        1.44        1.78      5.64 o 
  23   0   4        3.93        7.28      3.65 o 
  24   0   4        1.92        0.31      3.65 o 
  25   0   4        0.89        2.66      4.05 o 
  26   0   4        2.51       -0.37      3.13 o 
 -26   1   4        1.63        1.66      3.40 o 
 -25   1   4        1.05        4.05      4.92 o 
 -24   1   4       16.95       11.12      5.43 o 
 -23   1   4        5.50        2.71      3.45 o 
 -22   1   4       11.52       12.52      3.84 o 
 -21   1   4        5.46        4.89      3.61 o 
 -20   1   4       16.49       12.39      4.45 o 
 -19   1   4      111.13      132.86      7.79 o 
 -18   1   4      238.42      271.54      9.63 o 
 -17   1   4        3.23        6.18      3.30 o 
 -16   1   4       66.16       64.63      5.55 o 
 -15   1   4       36.51       44.07      3.80 o 
 -14   1   4      237.53      260.32      7.05 o 
 -13   1   4      362.72      407.88     14.69 o 
 -12   1   4       86.74       80.44      4.80 o 
 -11   1   4      381.93      390.41     13.93 o 
 -10   1   4      225.92      201.42      9.17 o 
  -9   1   4      223.23      224.65      7.55 o 
  -8   1   4      754.31      777.38     17.26 o 
  -7   1   4      635.92      637.77     14.16 o 
  -6   1   4      642.89      629.72     16.06 o 
  -5   1   4     1393.12     1347.88     25.49 o 
  -4   1   4     2015.46     1996.67     33.98 o 
  -3   1   4     2266.95     2177.54     33.25 o 
  -2   1   4     1166.67     1153.09     18.86 o 
  -1   1   4       91.64       87.56      3.93 o 
   0   1   4      533.51      515.49      8.83 o 
   1   1   4       93.41       86.93      3.44 o 
   2   1   4     1159.97     1166.37     23.19 o 
   3   1   4     2263.28     2180.02     41.71 o 
   4   1   4     2016.07     1956.77     30.89 o 
   5   1   4     1391.73     1367.68     25.32 o 
   6   1   4      643.67      643.81     13.78 o 
   7   1   4      633.56      652.94     25.32 o 
   8   1   4      751.01      790.23     24.38 o 
   9   1   4      226.03      228.18     11.95 o 
  13   1   4      363.68      357.73     18.50 o 
  14   1   4      236.47      243.60      7.95 o 
  15   1   4       36.49       39.83      5.03 o 
  16   1   4       66.46       80.00     10.38 o 
  17   1   4        3.17        0.45      3.51 o 
  18   1   4      238.13      240.49     18.99 o 
  19   1   4      111.54      120.73      6.86 o 
  20   1   4       16.53       10.57      3.68 o 
  21   1   4        5.50        5.50      3.45 o 
  22   1   4       11.57       10.64      3.69 o 
  23   1   4        5.62       -1.56      3.41 o 
  24   1   4       17.07       14.34      3.75 o 
  25   1   4        1.09       -3.05      4.00 o 
  26   1   4        1.59       -4.24      8.28 o 
 -25   2   4        0.11       -6.14      7.11 o 
 -24   2   4        2.10        2.77      4.20 o 
 -23   2   4        6.24        6.36      3.90 o 
 -22   2   4       15.09       13.08      4.13 o 
 -21   2   4        6.08       16.63      3.96 o 
 -20   2   4       86.08       83.44      6.50 o 
 -19   2   4       84.00       86.24      5.88 o 
 -18   2   4        6.78       16.70      4.78 o 
 -17   2   4        3.91        3.26      3.53 o 
 -16   2   4       45.98       45.50      4.24 o 
 -15   2   4       60.30       72.77      4.76 o 
 -14   2   4      105.57      101.61      5.50 o 
 -13   2   4        6.78        7.54      3.20 o 
 -12   2   4       47.32       61.56      3.99 o 
 -11   2   4        1.84        1.81      2.16 o 
 -10   2   4       57.59       64.31      3.53 o 
  -9   2   4       83.52      100.66      4.69 o 
  -8   2   4      647.58      632.47     16.34 o 
  -7   2   4      664.91      685.81     15.24 o 
  -6   2   4     1525.50     1456.63     23.43 o 
  -5   2   4      800.37      831.66     14.96 o 
  -4   2   4      745.92      768.50     14.16 o 
  -3   2   4      907.77      923.26     16.16 o 
  -2   2   4      134.36      137.24      4.67 o 
  -1   2   4      198.41      204.25      6.11 o 
   0   2   4     1501.50     1540.92     24.17 o 
   1   2   4      198.40      202.65      6.31 o 
   2   2   4      133.10      129.62      5.55 o 
   3   2   4      907.97      918.91     18.34 o 
   4   2   4      747.35      785.04     19.24 o 
   5   2   4      801.31      817.52     20.00 o 
   6   2   4     1531.69     1522.06     39.64 o 
   7   2   4      665.33      678.40     22.58 o 
   8   2   4      647.88      649.46     23.32 o 
   9   2   4       82.12       97.74      7.15 o 
  10   2   4       57.65       61.86      4.89 o 
  11   2   4        1.73        0.41      3.96 o 
  12   2   4       47.63       46.12      5.67 o 
  13   2   4        6.66        7.73      3.57 o 
  14   2   4      105.78       95.62     11.37 o 
  15   2   4       60.65       59.95      7.27 o 
  16   2   4       46.79       51.42      6.96 o 
  17   2   4        3.90        3.94      4.76 o 
  18   2   4        6.62        8.46      5.39 o 
  19   2   4       84.17       75.28     12.87 o 
  20   2   4       86.05       99.67     13.81 o 
  21   2   4        6.07       15.71      6.98 o 
  22   2   4       15.20       17.46      7.05 o 
  23   2   4        6.23        4.03      6.31 o 
  24   2   4        2.08        6.07      5.58 o 
  25   2   4        0.11       -1.97      7.05 o 
 -22   3   4        4.91        4.00      5.99 o 
 -21   3   4        1.34       -2.62      5.88 o 
 -20   3   4        8.01        2.18      7.18 o 
 -19   3   4       19.64       23.19      8.56 o 
 -18   3   4       20.42       17.14      7.40 o 
 -17   3   4        3.58        3.23      6.13 o 
 -16   3   4       44.39       51.02      8.63 o 
 -15   3   4       14.51       16.38      8.20 o 
 -14   3   4       11.08        1.99      6.00 o 
 -13   3   4       82.14       85.49      9.08 o 
 -12   3   4       30.24       28.81      6.17 o 
 -11   3   4       40.84       40.82      6.63 o 
 -10   3   4        8.67       12.42      4.71 o 
  -9   3   4       22.56       28.27      6.16 o 
  -8   3   4       40.63       41.18      6.71 o 
  -6   3   4       27.97       28.92      3.13 o 
  -5   3   4      150.26      149.31      5.90 o 
  -4   3   4      354.45      360.65      8.72 o 
  -3   3   4       98.17      103.01      5.47 o 
  -2   3   4      685.23      723.31     14.64 o 
  -1   3   4        0.10        2.27      4.86 o 
   0   3   4      105.27       98.60      5.38 o 
   1   3   4        0.14       11.70      8.93 o 
   2   3   4      684.49      708.92     12.72 o 
   3   3   4       98.35      103.21      5.13 o 
   4   3   4      355.77      371.46     10.28 o 
   5   3   4      150.95      167.38      8.26 o 
   6   3   4       27.93       19.00      4.04 o 
   8   3   4       40.85       38.14      3.81 o 
   9   3   4       22.56       25.29      3.81 o 
  10   3   4        8.58       13.91      3.82 o 
  11   3   4       40.05       36.81      4.93 o 
  12   3   4       30.67       19.42      5.42 o 
  13   3   4       81.82       83.42      9.77 o 
  14   3   4       11.12       11.62      5.81 o 
  15   3   4       14.70       10.16      6.64 o 
  16   3   4       44.00       37.23     10.18 o 
  17   3   4        3.54       17.41      8.51 o 
  18   3   4       20.34       28.36      9.29 o 
  19   3   4       19.67       16.81      8.90 o 
  20   3   4        7.93        8.09      7.72 o 
  21   3   4        1.35       -6.58      6.61 o 
  22   3   4        4.84        0.86      6.13 o 
 -19   4   4        3.22        2.71      8.57 o 
 -18   4   4        1.57        7.71      6.49 o 
 -17   4   4        2.87       12.49      6.47 o 
 -16   4   4        3.26        4.52      6.31 o 
 -15   4   4        0.38       -1.98      6.21 o 
 -14   4   4       19.91       11.28      7.49 o 
 -13   4   4       16.64       12.22     10.17 o 
 -12   4   4      117.36      115.56     13.83 o 
 -11   4   4        2.45       -1.46      6.78 o 
 -10   4   4       48.11       60.47     11.37 o 
  -9   4   4        0.85        2.28      5.68 o 
  -6   4   4       87.02       93.67      8.53 o 
  -5   4   4      116.26      111.87      8.84 o 
  -4   4   4      102.65       90.20      7.45 o 
  -3   4   4       71.60       71.24      6.00 o 
  -2   4   4      115.79       98.54      8.28 o 
  -1   4   4       24.27       26.11      4.56 o 
   0   4   4       45.05       35.13      5.34 o 
   1   4   4       24.27       19.46      5.00 o 
   2   4   4      116.23      111.29     10.72 o 
   3   4   4       71.54       84.73     10.80 o 
   4   4   4      102.53       87.18      9.63 o 
   5   4   4      116.43       99.98     10.95 o 
   6   4   4       87.45      106.37     20.09 o 
   9   4   4        0.87       -0.41     15.21 o 
  10   4   4       48.74       59.06     15.74 o 
  11   4   4        2.33        0.55     12.13 o 
  12   4   4      117.42      123.50     20.41 o 
  13   4   4       16.58       28.17     11.81 o 
  14   4   4       19.91       20.57     11.46 o 
  15   4   4        0.38       34.61      9.06 o 
 -11   5   4       18.44        5.17      7.80 o 
 -10   5   4        7.47        0.38      7.73 o 
  -9   5   4        9.44        3.99      6.20 o 
  -8   5   4       21.87       20.39      6.02 o 
  -7   5   4        2.72        3.64      8.01 o 
  -5   5   4       15.71        9.64      7.73 o 
  -4   5   4       39.89       32.44      6.76 o 
  -1   5   4       13.92       15.09      4.53 o 
   1   5   4       13.81       11.49      5.67 o 
   2   5   4        7.26       13.56      7.38 o 
   4   5   4       39.31       28.84      6.64 o 
   5   5   4       15.78       12.11      5.76 o 
   7   5   4        2.77       -1.09      7.04 o 
   8   5   4       21.81       25.62      8.76 o 
   9   5   4        9.37       13.13      8.46 o 
  10   5   4        7.41        0.82      8.66 o 
   1   0   5      541.13      556.71     12.97 o 
   2   0   5       26.34       16.77      3.04 o 
   3   0   5     1113.55     1275.18     37.72 o 
   4   0   5     1157.12     1083.30     32.92 o 
   5   0   5      826.01      784.41     25.38 o 
   6   0   5       13.85       20.37      3.63 o 
   7   0   5      202.34      200.24     10.39 o 
   8   0   5     5677.07     6049.31    166.04 o 
   9   0   5     2281.45     2478.59     72.82 o 
  10   0   5     1920.69     2102.51     63.73 o 
  11   0   5       76.28       73.58      8.36 o 
  12   0   5       59.23       57.07      4.63 o 
  13   0   5       28.26       29.20      3.09 o 
  14   0   5        1.39        0.40      2.66 o 
  15   0   5       29.88       31.21      3.59 o 
  16   0   5        7.91        7.23      3.01 o 
  17   0   5        5.01        4.43      2.90 o 
  18   0   5       35.31       45.66      9.23 o 
  19   0   5       13.02        7.85      3.40 o 
  20   0   5       32.65       36.69      7.39 o 
  21   0   5       91.42      100.58      6.34 o 
  22   0   5       53.24       54.80      5.01 o 
  23   0   5        0.87        1.74      3.62 o 
  24   0   5        1.65       -1.30      3.63 o 
  25   0   5        1.07        2.69      5.44 o 
  26   0   5        3.94        4.14      3.57 o 
 -26   1   5        1.55       -1.11      8.72 o 
 -25   1   5        0.03       -0.70      3.76 o 
 -24   1   5        1.25        3.39      4.41 o 
 -23   1   5        2.35        6.61      3.63 o 
 -22   1   5       15.96       22.47      4.31 o 
 -21   1   5        6.69        8.82      3.88 o 
 -20   1   5       22.62       24.79      4.80 o 
 -19   1   5       88.53      102.73      9.08 o 
 -18   1   5      166.67      182.48      7.03 o 
 -17   1   5       97.24       89.93      5.61 o 
 -16   1   5       84.39       88.83      5.44 o 
 -15   1   5       82.18       89.51      6.24 o 
 -14   1   5       83.93       83.71      5.20 o 
 -13   1   5      139.83      148.43      6.10 o 
 -12   1   5       15.79       24.80      5.85 o 
 -11   1   5       57.71       64.90      5.15 o 
 -10   1   5      356.18      404.09     14.34 o 
  -9   1   5     1618.09     1634.04     39.15 o 
  -8   1   5     1010.29     1015.14     26.31 o 
  -7   1   5      832.17      865.70     22.66 o 
  -6   1   5      824.48      856.98     38.69 o 
  -5   1   5      481.96      493.43     11.70 o 
  -4   1   5      291.14      300.93      6.72 o 
  -3   1   5     1741.62     1732.76     29.95 o 
  -2   1   5     1227.09     1158.09     18.93 o 
  -1   1   5      164.70      143.73      4.26 o 
   0   1   5      177.49      180.66      5.88 o 
   1   1   5      164.42      132.78      9.81 o 
   2   1   5     1227.81     1147.80     18.89 o 
   3   1   5     1738.71     1705.77     27.10 o 
   4   1   5      292.60      330.20     19.79 o 
   5   1   5      484.77      533.76     17.43 o 
   6   1   5      825.14      854.38     21.15 o 
   7   1   5      831.82      831.88     27.99 o 
   8   1   5     1020.12     1047.25     33.68 o 
   9   1   5     1625.45     1655.81     50.83 o 
  10   1   5      359.40      406.78     18.11 o 
  11   1   5       57.75       92.55      8.68 o 
  12   1   5       16.00       15.65      4.16 o 
  13   1   5      139.63      135.26      8.56 o 
  14   1   5       84.21       74.23      5.41 o 
  15   1   5       82.79       87.63      5.62 o 
  16   1   5       84.38       79.76      6.87 o 
  17   1   5       97.29       86.87      5.90 o 
  18   1   5      166.68      156.27     13.13 o 
  19   1   5       88.16       78.53      6.22 o 
  20   1   5       22.87       17.79      3.91 o 
  21   1   5        6.75        3.08      4.40 o 
  22   1   5       15.76       13.99      3.64 o 
  23   1   5        2.37        1.21      3.17 o 
  24   1   5        1.26        0.57      4.14 o 
  25   1   5        0.03        1.86      3.71 o 
  26   1   5        1.52        0.85      7.84 o 
 -25   2   5        2.48       10.35      9.39 o 
 -24   2   5        3.48       -0.53      4.22 o 
 -23   2   5        3.29        1.71      3.74 o 
 -22   2   5       32.67       23.44      4.70 o 
 -21   2   5       11.25        8.59      4.03 o 
 -20   2   5        4.60       -0.93      3.71 o 
 -19   2   5       58.77       56.24      5.54 o 
 -18   2   5        2.45        1.51      3.59 o 
 -17   2   5       56.63       48.11      4.89 o 
 -16   2   5      122.33      135.46      6.37 o 
 -15   2   5      209.24      208.43      7.39 o 
 -14   2   5       17.92       18.46      3.08 o 
 -13   2   5       29.43       30.33      3.05 o 
 -12   2   5       76.37       73.87      4.28 o 
 -11   2   5       70.92       80.67      4.15 o 
 -10   2   5       31.23       39.55      3.28 o 
  -9   2   5       44.00       57.84      4.43 o 
  -8   2   5     1052.23      965.64     24.24 o 
  -7   2   5      336.52      334.90     10.01 o 
  -6   2   5      501.92      508.57     10.69 o 
  -5   2   5      296.21      312.94     14.55 o 
  -4   2   5       51.37       62.11      4.38 o 
  -3   2   5      105.11      122.22      4.95 o 
  -2   2   5      881.81      922.84     16.31 o 
  -1   2   5      680.26      698.00     14.60 o 
   0   2   5      392.03      425.17      9.45 o 
   1   2   5      681.51      706.17     13.30 o 
   2   2   5      884.55      929.18     18.42 o 
   3   2   5      103.84      108.56      6.34 o 
   4   2   5       50.54       70.42      9.99 o 
   5   2   5      293.98      319.03     13.60 o 
   6   2   5      504.01      483.74     18.37 o 
   7   2   5      338.09      347.30     14.92 o 
   8   2   5     1053.26      983.24     23.02 o 
   9   2   5       44.06       62.21      9.83 o 
  10   2   5       32.07       34.47      5.01 o 
  11   2   5       72.11       70.17      6.73 o 
  12   2   5       76.68       69.84      6.99 o 
  13   2   5       29.92       22.13      5.05 o 
  14   2   5       18.16       20.12      5.03 o 
  15   2   5      208.60      212.86     12.15 o 
  16   2   5      122.58      120.40     11.26 o 
  17   2   5       56.08       44.62      8.58 o 
  18   2   5        2.54       -0.28      6.33 o 
  19   2   5       58.39       63.91      9.31 o 
  20   2   5        4.52       15.63     12.13 o 
  21   2   5       11.20       30.03      6.62 o 
  22   2   5       32.67       28.78     10.13 o 
  23   2   5        3.29        3.57      5.90 o 
  24   2   5        3.39        7.18      7.38 o 
 -22   3   5        6.98       13.44      8.91 o 
 -21   3   5        1.35        8.53     12.22 o 
 -20   3   5       26.95       27.35      8.36 o 
 -19   3   5        1.54        5.61      9.92 o 
 -18   3   5        8.34        4.89      6.08 o 
 -17   3   5       44.32       50.85      8.68 o 
 -16   3   5       21.39       15.81      6.82 o 
 -15   3   5        4.78        3.73      5.95 o 
 -14   3   5        4.06        2.37      5.61 o 
 -13   3   5        4.62        5.86      5.46 o 
 -12   3   5       61.33       74.81      8.59 o 
 -11   3   5       47.27       45.47      7.26 o 
 -10   3   5      110.18      115.75     11.51 o 
  -9   3   5      179.60      179.69     10.85 o 
  -8   3   5      169.06      171.38      7.42 o 
  -7   3   5      147.17      143.05      7.88 o 
  -6   3   5      452.92      444.55     13.42 o 
  -5   3   5      408.26      393.52      7.69 o 
  -4   3   5      268.15      248.80      7.44 o 
  -3   3   5       70.92       82.73      5.21 o 
  -2   3   5       63.82       65.86      4.51 o 
  -1   3   5       21.55       19.12      3.34 o 
   0   3   5      137.65      134.23      5.57 o 
   1   3   5       22.14       18.22      2.77 o 
   2   3   5       63.73       73.20      5.49 o 
   3   3   5       71.23       76.73      5.43 o 
   4   3   5      266.38      254.38      8.94 o 
   5   3   5      406.36      405.33     12.28 o 
   6   3   5      450.36      471.17     14.09 o 
   7   3   5      145.92      141.85      7.40 o 
   8   3   5      168.63      166.89      7.96 o 
   9   3   5      179.80      163.80      7.21 o 
  10   3   5      109.79      116.40      7.98 o 
  11   3   5       46.89       47.60      5.82 o 
  12   3   5       60.83       71.73      9.97 o 
  13   3   5        4.66        3.33      5.12 o 
  14   3   5        4.11        9.47      5.37 o 
  15   3   5        4.68       23.83      8.47 o 
  16   3   5       21.25       24.80      9.57 o 
  17   3   5       44.44       42.81     11.65 o 
  18   3   5        8.24       19.35      8.76 o 
  19   3   5        1.48       -0.03      7.90 o 
  20   3   5       27.07       19.11      7.91 o 
  21   3   5        1.37       -3.11      6.04 o 
 -18   4   5        4.93       -0.03      7.27 o 
 -17   4   5       25.52       26.73     11.35 o 
 -16   4   5       16.69        3.22      8.99 o 
 -15   4   5       14.09        9.44      6.71 o 
 -14   4   5       24.16       15.62      7.82 o 
 -13   4   5       25.34       16.99      8.68 o 
 -12   4   5       22.52        9.19      8.36 o 
 -11   4   5       11.55       13.01      8.23 o 
 -10   4   5       45.50       64.05     11.57 o 
  -7   4   5       94.93       95.47     16.23 o 
  -6   4   5      114.14      114.11     22.50 o 
  -5   4   5       73.04       69.10      7.28 o 
  -4   4   5       84.51       88.14     17.17 o 
  -3   4   5        8.00       10.89      3.65 o 
  -2   4   5       36.78       28.22      4.92 o 
  -1   4   5       29.82       39.09      8.26 o 
   0   4   5       11.10       14.32      7.61 o 
   1   4   5       29.66       35.80     12.41 o 
   2   4   5       37.52       43.60      9.91 o 
   3   4   5        7.92       15.87      6.47 o 
   4   4   5       85.34       86.65      9.11 o 
   5   4   5       72.69       53.24      9.54 o 
   6   4   5      113.99       85.98     11.31 o 
   7   4   5       94.41      102.47     19.85 o 
  10   4   5       45.44       43.10     16.53 o 
  11   4   5       11.77        5.02     12.24 o 
  12   4   5       22.52       13.37     12.13 o 
  13   4   5       25.16       23.64     10.22 o 
 -10   5   5        0.31       -6.36      7.21 o 
  -9   5   5        5.48        1.59      5.16 o 
  -8   5   5        3.21        5.84      4.80 o 
  -7   5   5       11.09       20.53      7.52 o 
  -5   5   5        6.19        4.40      5.08 o 
  -2   5   5       48.75       38.92      9.27 o 
  -1   5   5        8.23        6.35      6.69 o 
   1   5   5        8.44       16.21     10.02 o 
   2   5   5       48.95       48.80      7.55 o 
   5   5   5        6.39       10.89      6.11 o 
   7   5   5       11.26       18.70      7.95 o 
   8   5   5        3.24       14.67      8.95 o 
   9   5   5        5.61        6.19      8.17 o 
   0   0   6     6919.63     7307.72    197.12 o 
   1   0   6     1483.89     1511.61     31.36 o 
   2   0   6     2078.09     2139.49     61.11 o 
   3   0   6      846.35      917.45     29.02 o 
   4   0   6      891.82      956.13     30.30 o 
   5   0   6        6.25       12.17      3.42 o 
   6   0   6       94.94       85.74      6.21 o 
   7   0   6      301.93      336.94     11.40 o 
   8   0   6      500.81      500.84     15.33 o 
   9   0   6      678.99      735.80     20.51 o 
  10   0   6      247.08      276.01     11.55 o 
  11   0   6        1.67        1.21      2.35 o 
  12   0   6        2.41        5.14      2.83 o 
  13   0   6      306.02      319.52      8.19 o 
  14   0   6      416.42      444.50     10.27 o 
  15   0   6       77.94       72.78      5.31 o 
  16   0   6       46.15       49.92      4.88 o 
  17   0   6      104.06      110.65      6.16 o 
  18   0   6        0.01       -3.07      3.07 o 
  19   0   6       62.30       49.15      4.94 o 
  20   0   6       14.37        6.94      3.59 o 
  21   0   6       17.79       26.05      3.95 o 
  22   0   6        6.26        7.94      3.40 o 
  23   0   6        2.32       -0.69      3.06 o 
  24   0   6        3.54        0.38      3.44 o 
  25   0   6        1.17       -3.03      4.58 o 
  26   0   6        3.35        9.76      7.71 o 
 -26   1   6        0.93       -7.35      7.35 o 
 -25   1   6        0.86        3.02      3.21 o 
 -24   1   6        3.45        4.28      3.67 o 
 -23   1   6       23.47       17.55      4.98 o 
 -22   1   6       23.57       26.74      4.49 o 
 -21   1   6       35.10       32.84      6.25 o 
 -20   1   6       46.77       37.51      4.83 o 
 -19   1   6       67.31       78.28      8.98 o 
 -18   1   6       53.94       51.99      5.15 o 
 -17   1   6        3.47       -1.29      2.86 o 
 -16   1   6       37.24       39.90      4.79 o 
 -15   1   6       56.75       49.10      4.43 o 
 -14   1   6      145.74      167.82      7.86 o 
 -13   1   6       55.46       57.83      3.61 o 
 -12   1   6      422.70      402.32      9.53 o 
 -11   1   6      239.07      257.44     11.91 o 
 -10   1   6       23.67       24.86      4.70 o 
  -9   1   6      256.85      257.06     11.12 o 
  -8   1   6      497.57      523.99     16.49 o 
  -7   1   6      884.12      861.11     23.74 o 
  -6   1   6     1657.64     1690.39     40.13 o 
  -5   1   6      265.09      266.38     10.63 o 
  -4   1   6      570.02      552.20     16.33 o 
  -3   1   6      406.96      398.80     17.25 o 
  -2   1   6      626.65      586.68     15.02 o 
  -1   1   6      367.29      416.96     26.35 o 
   0   1   6     1271.59     1171.73     22.81 o 
   1   1   6      364.19      392.35     18.03 o 
   2   1   6      625.54      580.11     20.62 o 
   3   1   6      406.64      403.05     30.13 o 
   4   1   6      565.07      560.24     24.78 o 
   5   1   6      265.60      304.61     21.84 o 
   6   1   6     1653.33     1741.89     37.91 o 
   7   1   6      883.26      913.05     24.11 o 
   8   1   6      493.77      484.92     19.75 o 
   9   1   6      256.02      281.14     14.58 o 
  10   1   6       24.29       27.28      7.01 o 
  11   1   6      238.75      276.88     19.50 o 
  12   1   6      419.52      412.39     16.25 o 
  13   1   6       54.93       49.38      8.26 o 
  14   1   6      144.15      156.23      6.69 o 
  15   1   6       56.73       46.66      4.57 o 
  16   1   6       37.29       35.79      4.36 o 
  17   1   6        3.47        2.48      3.72 o 
  18   1   6       53.91       50.12      5.11 o 
  19   1   6       66.99       67.93      7.35 o 
  20   1   6       46.48       31.58      4.29 o 
  21   1   6       35.29       27.29      3.93 o 
  22   1   6       23.61       21.49      4.53 o 
  23   1   6       23.32       19.57      4.89 o 
  24   1   6        3.44        4.48      3.90 o 
  25   1   6        0.86        3.66      3.75 o 
 -24   2   6        2.40       -4.05      6.24 o 
 -23   2   6        1.17        0.53      3.87 o 
 -22   2   6        2.73        3.91      5.76 o 
 -21   2   6       14.54       17.35      5.60 o 
 -20   2   6        4.85        0.92      3.95 o 
 -19   2   6        4.01        2.85      3.79 o 
 -18   2   6       46.93       49.26      5.50 o 
 -17   2   6        8.67       13.13      4.09 o 
 -16   2   6       24.97       21.35      4.05 o 
 -15   2   6      137.48      152.63      6.58 o 
 -14   2   6      107.90      105.75      5.48 o 
 -13   2   6       47.58       42.81      3.79 o 
 -12   2   6       22.12       13.40      3.65 o 
 -11   2   6        4.30        2.49      2.78 o 
 -10   2   6       94.63       94.55      5.30 o 
  -9   2   6      271.35      254.44      7.87 o 
  -8   2   6      837.34      826.41     16.39 o 
  -7   2   6      944.79      927.13     21.84 o 
  -6   2   6       51.70       54.06      5.38 o 
  -5   2   6      191.00      188.88      7.27 o 
  -4   2   6       22.97       24.53      3.62 o 
  -3   2   6      130.31      160.12      7.45 o 
  -2   2   6      217.46      197.68      7.25 o 
  -1   2   6      174.75      180.05      7.60 o 
   0   2   6        3.68        7.23      2.67 o 
   1   2   6      174.20      176.47      7.87 o 
   2   2   6      217.50      211.54     11.27 o 
   3   2   6      133.44      160.78      9.00 o 
   4   2   6       21.94       12.99      3.68 o 
   5   2   6      191.32      183.56     10.72 o 
   6   2   6       52.50       65.84      6.18 o 
   7   2   6      943.45      951.59     22.31 o 
   8   2   6      835.76      848.73     25.05 o 
   9   2   6      271.19      254.57     10.38 o 
  10   2   6       94.35       93.63      6.63 o 
  11   2   6        4.65        9.46      5.67 o 
  12   2   6       22.05        8.42      4.47 o 
  13   2   6       47.58       42.77      6.33 o 
  14   2   6      107.27       89.85      8.43 o 
  15   2   6      137.39      143.26     10.28 o 
  16   2   6       24.72       15.03      6.07 o 
  17   2   6        8.69       10.82      6.27 o 
  18   2   6       46.81       53.78     12.10 o 
  19   2   6        4.02       -0.15      8.29 o 
  20   2   6        4.81        9.72      8.21 o 
  21   2   6       14.73       19.21      6.65 o 
  22   2   6        2.83        0.08      6.83 o 
  23   2   6        1.22       -2.94      5.07 o 
  24   2   6        2.43        0.20      5.27 o 
 -22   3   6        4.22       14.26      9.24 o 
 -21   3   6        0.34        7.89     10.31 o 
 -19   3   6        1.29       14.47      6.66 o 
 -18   3   6       18.17       27.20      7.06 o 
 -17   3   6        4.41       12.35      6.87 o 
 -16   3   6      185.95      193.31     10.45 o 
 -15   3   6       73.99       81.43      7.79 o 
 -14   3   6      169.99      189.78     10.44 o 
 -13   3   6       22.50       32.34      5.59 o 
 -12   3   6        9.40        9.16      4.80 o 
 -11   3   6       42.33       49.97      8.35 o 
 -10   3   6      232.00      238.34      9.28 o 
  -9   3   6      124.72      116.78      7.22 o 
  -8   3   6        6.74        4.33      3.41 o 
  -7   3   6       19.47       14.15      3.60 o 
  -6   3   6       38.86       40.14      6.68 o 
  -5   3   6       28.77       31.07      3.29 o 
  -4   3   6       11.37       13.12      2.86 o 
  -3   3   6       10.48        6.40      3.13 o 
  -2   3   6       31.56       39.91      3.89 o 
  -1   3   6       17.80       18.28      3.05 o 
   0   3   6      154.42      140.63      7.93 o 
   1   3   6       18.08       22.40      4.07 o 
   2   3   6       31.21       45.96      6.03 o 
   3   3   6       10.63       15.44      5.98 o 
   4   3   6       11.52       14.02      4.57 o 
   5   3   6       29.29       28.92      4.93 o 
   6   3   6       38.91       35.08      5.93 o 
   7   3   6       19.89       24.03      3.93 o 
   8   3   6        6.66       10.55      3.23 o 
   9   3   6      125.02      120.84      7.16 o 
  10   3   6      232.37      223.61     10.14 o 
  11   3   6       41.49       36.03      5.83 o 
  12   3   6        9.48        5.13      5.89 o 
  13   3   6       22.70       31.40      8.73 o 
  14   3   6      169.57      195.32     14.18 o 
  15   3   6       74.77      102.85     14.80 o 
  16   3   6      186.09      187.15     18.07 o 
  17   3   6        4.48        5.24      7.68 o 
  18   3   6       18.14       31.92      9.80 o 
  19   3   6        1.28       11.65      7.34 o 
  21   3   6        0.33       12.02      7.54 o 
  22   3   6        4.24       -0.05      6.73 o 
 -18   4   6        4.17        0.21      7.35 o 
 -17   4   6        0.47        3.42      5.78 o 
 -16   4   6        0.75        1.32      5.78 o 
 -15   4   6        2.18       -4.65      5.96 o 
 -14   4   6        0.73        2.40      6.62 o 
 -13   4   6        4.18        4.05      7.18 o 
 -12   4   6       14.13        8.69      7.49 o 
 -11   4   6        3.74        2.75      6.83 o 
 -10   4   6       63.08       63.34     11.06 o 
  -7   4   6      169.68      177.47     16.73 o 
  -6   4   6      144.71      154.09     20.87 o 
  -5   4   6      179.04      172.67     16.42 o 
  -4   4   6       81.41       90.31      9.15 o 
  -3   4   6      156.11      143.55     12.98 o 
  -2   4   6       32.57       42.88     10.26 o 
  -1   4   6      116.49       93.06      9.47 o 
   0   4   6       10.07       15.65      6.41 o 
   1   4   6      116.00       96.43     16.53 o 
   2   4   6       32.68       37.11      5.93 o 
   3   4   6      154.99      140.79     11.03 o 
   4   4   6       81.39       91.18      9.41 o 
   5   4   6      178.33      198.83     17.87 o 
   6   4   6      144.62      176.45     13.67 o 
   7   4   6      169.76      196.61     13.87 o 
  10   4   6       63.02       70.26     13.52 o 
  11   4   6        3.88       14.91      6.87 o 
  -8   5   6       10.66       21.58      5.13 o 
  -7   5   6       12.64       23.63      5.23 o 
  -6   5   6       18.03       14.26      5.64 o 
  -5   5   6        2.46       -6.09      6.63 o 
  -1   5   6        6.56       14.63      7.54 o 
   5   5   6        2.40        1.45      5.07 o 
   6   5   6       18.02        8.24      5.06 o 
   7   5   6       12.58        0.49      8.03 o 
   8   5   6       10.69       14.95      7.82 o 
   1   0   7      329.57      384.76     10.34 o 
   2   0   7      259.65      284.66      8.54 o 
   3   0   7     1414.52     1379.64     41.95 o 
   4   0   7        4.16        3.65      3.33 o 
   5   0   7      384.86      414.43     16.85 o 
   6   0   7     1583.62     1566.37     88.52 o 
   7   0   7      415.33      416.61     14.54 o 
   8   0   7     1826.82     1971.94     46.30 o 
   9   0   7      407.33      435.58     14.52 o 
  10   0   7        5.17       22.11      3.26 o 
  11   0   7      390.19      379.71     11.30 o 
  12   0   7      321.35      307.77      8.04 o 
  13   0   7       15.65       16.37      3.00 o 
  14   0   7       68.70       75.28      4.84 o 
  15   0   7       12.83       11.08      3.36 o 
  16   0   7       33.15       44.21      5.86 o 
  17   0   7        7.05        5.62      3.20 o 
  18   0   7       88.82       91.93      6.12 o 
  19   0   7       43.59       34.98      4.55 o 
  20   0   7       53.46       47.82      4.92 o 
  21   0   7        0.23        6.23      3.35 o 
  22   0   7        4.12        4.11      3.47 o 
  23   0   7        0.00        0.97      3.40 o 
  24   0   7        4.02        5.16      3.27 o 
  25   0   7       17.06       13.60      4.04 o 
  26   0   7        0.77        1.81      8.65 o 
 -25   1   7        5.75        7.57      4.21 o 
 -24   1   7        9.78       11.28      4.02 o 
 -23   1   7       15.31       18.55      4.18 o 
 -22   1   7        3.57        4.29      3.59 o 
 -21   1   7        7.58        7.86      3.44 o 
 -20   1   7       25.24       29.77      4.01 o 
 -19   1   7        3.27        4.65      3.32 o 
 -18   1   7       16.27       17.11      3.91 o 
 -17   1   7       39.79       27.91      4.19 o 
 -16   1   7      105.60      108.24      7.34 o 
 -15   1   7        7.83        5.97      2.66 o 
 -14   1   7        7.46        4.63      2.45 o 
 -13   1   7       50.51       42.60      3.87 o 
 -12   1   7      221.12      222.62      7.47 o 
 -11   1   7       52.73       53.47      3.99 o 
 -10   1   7       94.33       81.85      5.99 o 
  -9   1   7       42.62       44.85      5.64 o 
  -8   1   7      125.16      132.26      6.38 o 
  -7   1   7       61.76       76.44      9.57 o 
  -6   1   7      199.84      186.38      9.16 o 
  -5   1   7      743.22      712.93     20.61 o 
  -4   1   7      745.31      755.00     20.81 o 
  -3   1   7     1032.22     1016.07     38.30 o 
  -2   1   7       77.71       82.93      6.84 o 
  -1   1   7     1240.34     1274.20     31.33 o 
   0   1   7      208.81      239.01      9.64 o 
   1   1   7     1242.63     1287.73     31.73 o 
   3   1   7     1031.20     1011.72     22.90 o 
   4   1   7      749.99      725.94     46.75 o 
   5   1   7      744.40      742.46     33.63 o 
   6   1   7      198.63      185.31      7.78 o 
   7   1   7       61.53       85.50      5.92 o 
   8   1   7      123.70      135.36      7.57 o 
   9   1   7       43.48       37.23      6.34 o 
  10   1   7       95.62       99.94     15.75 o 
  11   1   7       52.43       63.97      6.94 o 
  12   1   7      219.99      240.30     12.62 o 
  13   1   7       50.77       47.46      5.12 o 
  14   1   7        7.52       10.60      4.64 o 
  15   1   7        7.89        6.98      3.94 o 
  16   1   7      106.14      105.31     10.45 o 
  17   1   7       39.97       32.95      5.41 o 
  18   1   7       16.45       16.73      4.24 o 
  19   1   7        3.24        2.47      3.91 o 
  20   1   7       25.80       21.00      5.36 o 
  21   1   7        7.59        7.72      4.78 o 
  22   1   7        3.55        1.47      3.91 o 
  23   1   7       15.29       10.44      4.71 o 
  24   1   7        9.83        7.32      4.08 o 
  25   1   7        5.82        7.57      9.01 o 
 -24   2   7        7.25       15.53      9.23 o 
 -23   2   7        0.89       -1.29      4.38 o 
 -22   2   7       12.81        3.99      5.27 o 
 -21   2   7        9.57        5.58      4.42 o 
 -20   2   7        2.11        0.60      3.66 o 
 -19   2   7        5.52        3.15      3.84 o 
 -18   2   7       30.26       26.25      4.77 o 
 -17   2   7      115.36      106.23      6.21 o 
 -16   2   7        0.53        1.31      2.94 o 
 -15   2   7       65.10       73.84      5.08 o 
 -14   2   7       83.52       97.20      5.44 o 
 -13   2   7       79.28       85.12      5.60 o 
 -12   2   7       67.99       71.34      5.17 o 
 -11   2   7       56.66       60.93      4.67 o 
 -10   2   7        3.56        4.20      3.35 o 
  -9   2   7       32.36       32.92      3.86 o 
  -8   2   7      112.37       96.13      6.14 o 
  -7   2   7       33.17       31.41      4.58 o 
  -6   2   7      485.01      494.15     13.26 o 
  -5   2   7      134.73      166.28      9.11 o 
  -4   2   7       52.24       62.52      7.52 o 
  -3   2   7       76.35       86.19      6.74 o 
  -2   2   7      366.45      431.88     13.56 o 
  -1   2   7        3.75        8.20      3.91 o 
   0   2   7      210.50      257.06     11.76 o 
   1   2   7        4.03        8.68      3.10 o 
   2   2   7      369.56      413.39     14.34 o 
   3   2   7       75.43       87.45     10.92 o 
   4   2   7       51.60       51.40     13.63 o 
   5   2   7      135.39      151.56      9.57 o 
   6   2   7      487.04      495.63     14.45 o 
   7   2   7       33.19       22.30      6.89 o 
   8   2   7      111.19       99.09      8.43 o 
   9   2   7       32.55       36.67      5.51 o 
  10   2   7        3.47       -1.64      3.59 o 
  11   2   7       55.88       47.47      8.22 o 
  12   2   7       68.80       78.73      8.95 o 
  13   2   7       79.12       67.14      7.43 o 
  14   2   7       84.74       81.57      8.23 o 
  15   2   7       64.61       59.47      7.75 o 
  16   2   7        0.52        4.33      5.71 o 
  17   2   7      115.39      116.49     19.76 o 
  18   2   7       30.62       21.01      9.69 o 
  19   2   7        5.46        2.87      8.66 o 
  20   2   7        2.14        1.58      5.93 o 
  21   2   7        9.44       14.96      8.43 o 
  22   2   7       12.90       18.29      7.64 o 
  23   2   7        0.91        1.81     12.15 o 
  24   2   7        7.21        1.30      5.01 o 
 -22   3   7        1.92        2.44      8.60 o 
 -21   3   7        0.50        2.83      7.87 o 
 -20   3   7        4.43        2.43      3.99 o 
 -19   3   7        2.44        7.31      5.76 o 
 -18   3   7        5.99        1.77      3.73 o 
 -17   3   7        0.06       -1.16      7.50 o 
 -16   3   7        9.83        5.98      4.27 o 
 -15   3   7       16.54       19.74      6.23 o 
 -14   3   7       14.66       18.05      7.18 o 
 -13   3   7       20.06       27.09      5.23 o 
 -12   3   7       14.84       18.12      3.49 o 
 -11   3   7       15.72       19.86      3.94 o 
 -10   3   7      154.23      161.00     12.66 o 
  -9   3   7      253.19      271.78     10.11 o 
  -8   3   7      295.40      298.75      9.98 o 
  -7   3   7      285.82      293.10     11.48 o 
  -6   3   7      370.59      358.77     11.99 o 
  -4   3   7       59.43       63.93      5.11 o 
  -3   3   7       17.49       13.64      3.55 o 
  -2   3   7       57.28       53.21      4.09 o 
  -1   3   7      111.96       92.25      4.74 o 
   0   3   7      142.97      143.72      6.26 o 
   1   3   7      110.96       95.31      5.21 o 
   2   3   7       57.21       44.26      5.22 o 
   3   3   7       17.09       20.30      4.82 o 
   4   3   7       59.12       48.84      8.49 o 
   6   3   7      369.25      341.93     14.32 o 
   7   3   7      284.60      272.14     12.85 o 
   8   3   7      294.95      303.85     15.80 o 
   9   3   7      252.33      243.75     10.70 o 
  10   3   7      154.85      160.03     12.81 o 
  11   3   7       15.75       22.60      7.76 o 
  12   3   7       15.04        2.79      5.55 o 
  13   3   7       19.64       24.96      6.82 o 
  14   3   7       14.71       16.84      7.26 o 
  15   3   7       16.37        4.12      6.25 o 
  16   3   7        9.74        8.88      8.16 o 
  17   3   7        0.06        4.49      8.45 o 
  18   3   7        6.02       10.14      7.34 o 
  19   3   7        2.41        9.39      6.69 o 
  20   3   7        4.40        5.50      7.38 o 
  21   3   7        0.49       14.03      6.86 o 
 -17   4   7        8.43       16.59      8.87 o 
 -16   4   7       11.97        7.40      6.00 o 
 -15   4   7       14.13       17.26      6.84 o 
 -14   4   7       19.54       22.24      7.57 o 
 -13   4   7       64.81       59.81     10.16 o 
 -12   4   7        9.21       14.27      7.35 o 
 -11   4   7       46.17       59.66     10.47 o 
 -10   4   7        6.59        4.18      7.04 o 
  -7   4   7        3.39        0.25     10.31 o 
  -4   4   7       29.34       30.98      9.28 o 
  -3   4   7       56.75       68.48      8.91 o 
  -1   4   7        5.36        5.29     10.35 o 
   0   4   7        2.38        8.34      7.67 o 
   1   4   7        5.41       29.28     11.39 o 
   2   4   7       23.37       27.26     12.43 o 
   3   4   7       56.85       82.69     10.46 o 
   4   4   7       29.67       44.42      8.67 o 
   5   4   7       29.19      159.10     20.53 o 
   7   4   7        3.35        6.28      9.81 o 
  -7   5   7        4.77       -2.89      6.43 o 
  -6   5   7        9.16       -3.63      6.47 o 
  -5   5   7        3.25       -2.15      6.36 o 
  -4   5   7       10.17        4.82      6.88 o 
   0   5   7       36.43       21.54      8.91 o 
   4   5   7       10.22        6.74      5.71 o 
   5   5   7        3.09       -4.59      4.59 o 
   6   5   7        9.28        6.80      7.36 o 
   0   0   8     2074.16     2256.88     65.52 o 
   1   0   8      255.48      302.16     22.37 o 
   2   0   8       92.62      108.79      5.80 o 
   3   0   8      122.17      154.52     26.31 o 
   4   0   8      203.02      232.38     12.29 o 
   5   0   8       47.81       50.25      5.28 o 
   6   0   8        1.80        6.32      3.41 o 
   7   0   8       39.31       45.54      5.96 o 
   8   0   8      134.27      156.85      8.33 o 
   9   0   8      761.96      749.27     17.10 o 
  10   0   8      284.28      302.12      8.72 o 
  11   0   8        4.44       -0.42      4.14 o 
  12   0   8       41.75       41.98      4.72 o 
  13   0   8      129.43      125.35      5.93 o 
  14   0   8        1.33        0.56      2.82 o 
  15   0   8       32.76       28.96      4.15 o 
  16   0   8       60.46       74.64      5.49 o 
  17   0   8      208.61      215.24      8.42 o 
  18   0   8        0.86        1.81      3.11 o 
  19   0   8        2.32        2.92      3.45 o 
  20   0   8      118.04      118.12      9.11 o 
  21   0   8        7.28        4.05      4.76 o 
  22   0   8        6.27       12.53      3.59 o 
  23   0   8       15.50       11.34      3.77 o 
  24   0   8        5.15        3.92      3.34 o 
  25   0   8        0.20        1.68      5.18 o 
 -25   1   8        4.13        3.56      8.84 o 
 -24   1   8        0.80        3.41      4.13 o 
 -23   1   8        5.40       10.23      3.98 o 
 -22   1   8        2.13       -1.15      3.36 o 
 -21   1   8       26.74       22.72      3.93 o 
 -20   1   8       29.07       31.55      4.24 o 
 -19   1   8        1.72        4.05      3.29 o 
 -18   1   8       39.96       37.79      4.19 o 
 -17   1   8       38.11       31.54      3.93 o 
 -16   1   8       22.47       24.31      3.55 o 
 -15   1   8       34.40       41.65      3.87 o 
 -14   1   8       58.99       73.44      4.60 o 
 -13   1   8        1.69        0.20      2.66 o 
 -12   1   8       39.35       35.66      3.86 o 
 -11   1   8      102.21       85.44      4.92 o 
 -10   1   8       74.57       73.15      6.65 o 
  -9   1   8      235.88      223.65      8.39 o 
  -8   1   8      343.56      365.30     11.10 o 
  -7   1   8      400.98      430.45     12.23 o 
  -6   1   8      283.82      279.28     14.49 o 
  -5   1   8      481.16      443.89     15.39 o 
  -4   1   8      548.96      541.39     17.38 o 
  -3   1   8       16.52       18.24      3.99 o 
  -2   1   8      506.73      514.89     16.44 o 
  -1   1   8      620.18      687.69     16.67 o 
   0   1   8        0.04       -0.52      2.49 o 
   1   1   8      619.59      731.30     28.28 o 
   2   1   8      505.35      539.89     15.72 o 
   4   1   8      550.31      613.04     24.31 o 
   5   1   8      477.68      501.09     21.97 o 
   6   1   8      283.95      296.82     16.59 o 
   7   1   8      398.99      500.54     22.79 o 
   8   1   8      346.25      381.46     20.53 o 
   9   1   8      236.67      226.48     16.22 o 
  10   1   8       74.40       75.81     21.89 o 
  11   1   8      103.36       86.64      7.97 o 
  12   1   8       39.81       37.95      4.51 o 
  13   1   8        1.69        4.98      3.56 o 
  14   1   8       59.05       64.49      6.47 o 
  15   1   8       34.86       38.39      6.95 o 
  16   1   8       22.38       26.74      4.66 o 
  17   1   8       37.46       32.88      5.07 o 
  18   1   8       39.88       37.20      5.89 o 
  19   1   8        1.84       -0.54      4.19 o 
  20   1   8       29.17       22.93      6.71 o 
  21   1   8       26.60       23.02      4.87 o 
  22   1   8        2.13        1.38      4.24 o 
  23   1   8        5.38        5.99      4.38 o 
  24   1   8        0.83       -1.97      4.86 o 
  25   1   8        4.14       12.30      5.26 o 
 -24   2   8        6.40        8.10      8.71 o 
 -23   2   8        0.37        4.22      7.53 o 
 -22   2   8        5.00        0.39      4.17 o 
 -21   2   8        5.42        5.91      4.84 o 
 -20   2   8        3.42       -0.14      3.72 o 
 -19   2   8       11.38       12.08      4.16 o 
 -18   2   8        0.30       -0.04      3.10 o 
 -17   2   8        6.17        4.00      3.17 o 
 -16   2   8       31.00       30.11      4.12 o 
 -15   2   8       64.35       57.10      4.76 o 
 -14   2   8       35.19       31.43      4.03 o 
 -13   2   8       49.80       63.03      6.08 o 
 -12   2   8       45.86       55.90      4.94 o 
 -11   2   8      113.41      132.54      7.56 o 
 -10   2   8      105.83      107.17      6.83 o 
  -9   2   8       76.62       85.32      7.64 o 
  -8   2   8       51.11       69.68      7.11 o 
  -7   2   8      224.32      236.27      9.39 o 
  -6   2   8       50.03       46.75      8.31 o 
  -5   2   8       65.52       74.48      8.15 o 
  -3   2   8      142.71      151.06     10.96 o 
  -2   2   8       61.87       62.81      4.97 o 
  -1   2   8      261.19      278.70     12.81 o 
   0   2   8      606.15      622.55     19.45 o 
   1   2   8      263.25      326.60     17.08 o 
   2   2   8       61.25       65.29      7.96 o 
   3   2   8      143.04      167.29     12.74 o 
   4   2   8        1.77       15.36      7.14 o 
   5   2   8       65.08       70.24      7.55 o 
   6   2   8       50.99       44.95      6.61 o 
   7   2   8      224.28      219.21      9.36 o 
   8   2   8       51.87       59.41      6.51 o 
   9   2   8       76.44       74.95      7.06 o 
  10   2   8      106.58       99.60      7.95 o 
  11   2   8      113.60      111.86     10.60 o 
  12   2   8       46.00       41.62      6.72 o 
  13   2   8       50.31       52.25      7.00 o 
  14   2   8       35.14       26.42      5.82 o 
  15   2   8       64.23       50.48      7.14 o 
  16   2   8       31.08       32.55      6.72 o 
  17   2   8        6.35       11.92      8.05 o 
  18   2   8        0.30       -1.60      7.84 o 
  19   2   8       11.44       12.21      6.80 o 
  20   2   8        3.35       -3.20      7.16 o 
  21   2   8        5.43        2.45      7.09 o 
  22   2   8        5.05       14.66      7.05 o 
  23   2   8        0.34       -1.96      4.86 o 
 -21   3   8        0.91        5.75      7.76 o 
 -20   3   8        0.28       -1.17      3.46 o 
 -19   3   8        9.66        6.30      3.44 o 
 -18   3   8        0.54       -3.28      3.28 o 
 -17   3   8        1.12       -3.40      3.55 o 
 -16   3   8       13.40        7.50      3.85 o 
 -15   3   8        4.35        3.10      3.76 o 
 -14   3   8       68.28       72.49      7.35 o 
 -13   3   8       60.39       66.18      4.93 o 
 -12   3   8       37.99       36.64      4.24 o 
 -11   3   8      101.73       99.53      6.52 o 
 -10   3   8       26.93       28.47      5.01 o 
  -9   3   8      199.12      208.19      9.16 o 
  -8   3   8      147.79      142.88      8.45 o 
  -7   3   8       71.18       67.81      6.49 o 
  -5   3   8       73.55       85.77      8.45 o 
  -4   3   8      146.22      154.51     13.00 o 
  -3   3   8        2.85        0.57      3.21 o 
  -2   3   8       28.80       27.07      5.02 o 
  -1   3   8       21.65       20.79      5.80 o 
   0   3   8       40.37       15.15      7.64 o 
   1   3   8       21.43       11.89      5.09 o 
   2   3   8       28.21       29.09      3.61 o 
   3   3   8        2.83        9.07      4.59 o 
   4   3   8      145.39      130.53     15.99 o 
   5   3   8       73.01       83.46     10.73 o 
   7   3   8       71.97       58.95      9.15 o 
   8   3   8      147.53      152.07     15.89 o 
   9   3   8      199.96      179.62     12.81 o 
  10   3   8       27.00       33.37      5.70 o 
  11   3   8      102.79       99.90     15.49 o 
  12   3   8       37.73       42.91      8.18 o 
  13   3   8       61.01       73.97     10.37 o 
  14   3   8       68.58       80.28     11.03 o 
  15   3   8        4.45        4.37      6.59 o 
  16   3   8       13.38        2.87      9.32 o 
  17   3   8        1.12        6.52      7.25 o 
  18   3   8        0.53        2.64      7.08 o 
  19   3   8        9.62        6.87      7.30 o 
  20   3   8        0.29        6.53      6.43 o 
 -16   4   8        1.26        3.38      8.01 o 
 -15   4   8       16.78       19.49      7.19 o 
 -14   4   8        4.36        8.89      9.59 o 
 -13   4   8       30.88       30.21      8.10 o 
 -12   4   8        9.15       14.83      7.40 o 
 -11   4   8        0.78        2.41      7.05 o 
 -10   4   8       23.64       23.32      8.67 o 
  -7   4   8        2.35        5.05      6.03 o 
  -3   4   8       74.52       69.22     14.76 o 
  -1   4   8       18.40       33.21      9.32 o 
   0   4   8       48.82       47.20      8.18 o 
   1   4   8       18.37       37.20     18.95 o 
   2   4   8       26.23      132.25     18.03 o 
   3   4   8       74.41       70.22     13.24 o 
   4   4   8        3.86       57.66     15.71 o 
   6   4   8       11.88       73.39     14.60 o 
   7   4   8        2.35        3.11      7.36 o 
  -4   5   8        7.92       11.48      6.42 o 
  -3   5   8        0.05        9.50      5.91 o 
  -2   5   8        1.49        5.15      6.23 o 
  -1   5   8       18.02        7.36      7.05 o 
   0   5   8        3.67        2.19      6.20 o 
   1   5   8       18.19        9.81      6.27 o 
   2   5   8        1.52        5.31      5.57 o 
   3   5   8        0.06        1.53      5.68 o 
   4   5   8        7.78        5.06      6.17 o 
   5   5   8        0.35       -1.62      5.95 o 
   1   0   9        0.50       11.21      3.30 o 
   2   0   9      562.47      672.29     17.34 o 
   3   0   9        4.94        3.68      2.64 o 
   4   0   9     1723.62     1772.14     38.25 o 
   5   0   9      449.29      479.52     14.07 o 
   6   0   9       57.83       75.47      9.35 o 
   7   0   9       34.19       21.38      3.42 o 
   8   0   9        8.78       13.48      3.30 o 
   9   0   9       72.83       94.62      5.39 o 
  10   0   9       50.89       38.23      4.01 o 
  11   0   9      189.38      197.49      7.60 o 
  12   0   9      282.82      279.95      9.48 o 
  13   0   9        8.86       20.81      3.72 o 
  14   0   9       92.86       98.55      7.21 o 
  15   0   9       25.11       19.63      3.79 o 
  16   0   9        0.70        8.65      4.14 o 
  17   0   9        7.82       14.32      3.88 o 
  18   0   9        2.55        4.58      3.41 o 
  19   0   9       14.11       11.22      3.74 o 
  20   0   9       10.72        4.24      3.57 o 
  21   0   9        1.76       -0.84      3.23 o 
  22   0   9        0.08        1.77      3.24 o 
  23   0   9        6.09        3.56      3.42 o 
  24   0   9        1.30        0.87      3.60 o 
  25   0   9        0.14        7.46      7.43 o 
 -25   1   9        4.59       14.26      9.94 o 
 -24   1   9        1.99        7.20      4.84 o 
 -23   1   9        0.54        2.98      3.49 o 
 -22   1   9        4.32        0.15      3.35 o 
 -21   1   9       11.30       14.03      3.61 o 
 -20   1   9       10.44       14.02      3.64 o 
 -19   1   9        6.77        4.94      3.52 o 
 -18   1   9       13.89       13.86      3.79 o 
 -17   1   9       40.84       39.91      4.65 o 
 -16   1   9       51.24       49.00      4.68 o 
 -15   1   9       10.18       18.23      3.49 o 
 -14   1   9       33.51       43.56      5.57 o 
 -13   1   9       46.93       39.57      4.78 o 
 -12   1   9       23.55       25.63      4.61 o 
 -11   1   9      275.46      258.69      9.59 o 
 -10   1   9      106.41      108.48      5.44 o 
  -9   1   9       57.33       66.22      4.91 o 
  -8   1   9       64.72       59.79      6.30 o 
  -7   1   9       43.37       49.55      4.83 o 
  -6   1   9       57.80       43.98      5.76 o 
  -5   1   9      393.59      384.73     14.51 o 
  -4   1   9      485.12      515.35     17.42 o 
  -3   1   9      504.73      511.33     16.98 o 
  -2   1   9      552.99      519.74     22.57 o 
  -1   1   9      116.59       93.60      7.09 o 
   0   1   9        7.63        7.75      4.53 o 
   1   1   9      118.08      127.09     10.22 o 
   2   1   9      559.56      536.31     23.38 o 
   3   1   9      503.44      532.54     18.11 o 
   4   1   9      485.14      560.94     37.88 o 
   8   1   9       64.84       66.08      7.21 o 
   9   1   9       58.39       77.67     11.89 o 
  10   1   9      106.56       92.71      6.60 o 
  11   1   9      274.28      242.79     10.62 o 
  12   1   9       23.36       16.51      6.10 o 
  13   1   9       47.80       36.50     10.98 o 
  14   1   9       33.47       37.83      7.98 o 
  15   1   9       10.33        5.19      3.96 o 
  16   1   9       51.70       44.17      6.92 o 
  17   1   9       40.84       29.70      5.88 o 
  18   1   9       13.83       18.01      5.19 o 
  19   1   9        6.92        5.34      4.72 o 
  20   1   9       10.52       11.85      4.45 o 
  21   1   9       11.25       10.43      5.49 o 
  22   1   9        4.31        0.44      5.60 o 
  23   1   9        0.53       -4.19      5.40 o 
  24   1   9        1.97        0.49      4.88 o 
 -23   2   9        0.85       -0.26      6.87 o 
 -22   2   9        1.46       -1.32      4.34 o 
 -21   2   9        1.58        0.56      4.64 o 
 -20   2   9        2.58       -1.27      4.13 o 
 -19   2   9        5.40        0.85      3.74 o 
 -18   2   9       13.61       11.09      4.09 o 
 -17   2   9        0.35       -3.35      3.59 o 
 -16   2   9       19.93       20.36      4.35 o 
 -15   2   9        4.67        2.74      3.77 o 
 -14   2   9      152.17      148.83      7.81 o 
 -13   2   9       88.51       98.66      7.18 o 
 -12   2   9      148.51      160.70      8.81 o 
 -11   2   9      182.47      197.40      9.35 o 
 -10   2   9      232.22      249.69      9.96 o 
  -9   2   9      178.75      188.71     12.68 o 
  -8   2   9        6.10        7.01      6.29 o 
  -7   2   9       60.52       66.03      8.91 o 
  -6   2   9       63.67       62.46     10.43 o 
  -5   2   9      184.80      198.78     10.25 o 
  -4   2   9      114.80      104.01      8.93 o 
  -3   2   9      114.85      109.20      7.01 o 
  -2   2   9      126.77      127.05      8.55 o 
  -1   2   9       63.62       63.11      7.04 o 
   0   2   9       54.47       53.67      6.62 o 
   1   2   9       62.94       69.37      8.91 o 
   2   2   9      126.34      153.60     10.18 o 
   3   2   9      113.74      113.64     13.79 o 
   4   2   9      115.00      105.03      7.30 o 
   5   2   9      184.64      203.86      9.89 o 
   6   2   9       63.83       64.51      6.53 o 
   7   2   9       60.54       64.21      6.86 o 
   8   2   9        6.24        3.46      4.78 o 
   9   2   9      176.83      153.22     11.78 o 
  10   2   9      232.44      244.30     17.12 o 
  11   2   9      181.40      193.28     15.28 o 
  12   2   9      148.34      156.77     17.37 o 
  13   2   9       88.80       99.89     10.58 o 
  14   2   9      151.72      142.67     16.00 o 
  15   2   9        4.63        3.12      5.34 o 
  16   2   9       20.04       27.53     12.69 o 
  17   2   9        0.32        1.37      7.16 o 
  18   2   9       13.62       12.37      7.02 o 
  19   2   9        5.43        1.30      8.03 o 
  20   2   9        2.60        9.23      8.31 o 
  21   2   9        1.52       -2.38      6.54 o 
  22   2   9        1.44        8.96      5.41 o 
  23   2   9        0.84       -4.66      4.66 o 
 -20   3   9        4.28       11.87      8.53 o 
 -19   3   9        0.36       -0.06      3.65 o 
 -18   3   9        0.27       -1.60      3.09 o 
 -17   3   9       12.76       14.10      3.80 o 
 -16   3   9        0.06       -0.24      3.53 o 
 -15   3   9       14.28       11.78      3.47 o 
 -14   3   9       22.70       16.67      3.66 o 
 -13   3   9       80.30       89.18      5.64 o 
 -12   3   9      146.78      158.37      6.81 o 
 -10   3   9      230.40      242.90      9.03 o 
  -8   3   9      110.31      121.89      8.73 o 
  -6   3   9       77.76      144.93     22.13 o 
  -5   3   9       17.58        6.57      6.12 o 
  -4   3   9       19.53       15.43      5.14 o 
  -3   3   9       15.11       14.71      4.80 o 
  -2   3   9       27.39       25.39      9.30 o 
  -1   3   9       10.74       14.57      5.41 o 
   0   3   9        2.66        8.79      4.51 o 
   1   3   9       10.61       16.08      4.52 o 
   2   3   9       27.50       19.84      3.88 o 
   3   3   9       15.21       15.77      4.56 o 
   4   3   9       19.77       22.36      7.85 o 
   5   3   9       17.45       18.04      6.68 o 
   8   3   9      109.86      107.87     10.70 o 
  10   3   9      229.49      229.33     38.77 o 
  12   3   9      146.57      156.79     12.92 o 
  13   3   9       80.40       87.25     10.96 o 
  14   3   9       22.92       15.41      8.31 o 
  15   3   9       14.39        7.71      7.05 o 
  16   3   9        0.07        2.21      6.37 o 
  17   3   9       12.73        2.37      8.13 o 
  18   3   9        0.29        2.50      7.60 o 
  19   3   9        0.37        0.53      6.17 o 
 -15   4   9        4.47        3.86      8.84 o 
 -14   4   9        5.42       -1.33      6.27 o 
 -13   4   9        3.63       -0.94      6.49 o 
 -12   4   9       20.38       14.34      7.51 o 
 -11   4   9       12.15        6.48      8.24 o 
 -10   4   9       10.78        1.58      4.88 o 
  -7   4   9        1.14       -3.53      7.66 o 
  -4   4   9      105.75       95.17     23.66 o 
  -2   4   9       48.74       54.11     12.22 o 
  -1   4   9        1.23        1.45      8.52 o 
   0   4   9       11.89        8.90      9.55 o 
   1   4   9        1.27       -6.26      6.26 o 
   2   4   9       48.79       48.02      7.13 o 
   4   4   9      105.90      109.53     10.66 o 
   5   4   9       33.43      131.55     20.76 o 
   7   4   9        1.14       -3.38     10.03 o 
   0   0  10      881.27      948.70     32.27 o 
   1   0  10      147.30      174.10     10.72 o 
   2   0  10        3.63        4.43      3.65 o 
   3   0  10        6.99        7.39      3.71 o 
   4   0  10      503.83      569.26     22.78 o 
   5   0  10        5.38        8.05      5.21 o 
   6   0  10       45.05       26.24      6.82 o 
   7   0  10       22.67        6.11     10.84 o 
   8   0  10       90.10      100.80      6.29 o 
   9   0  10      193.75      148.61      6.53 o 
  10   0  10        1.42        0.80      3.53 o 
  11   0  10       83.32       84.47      7.60 o 
  12   0  10        6.75       13.70      4.19 o 
  13   0  10      185.95      193.52      7.86 o 
  14   0  10       63.42       64.08      6.69 o 
  15   0  10        0.27        1.07      3.65 o 
  16   0  10      116.15      118.86      7.68 o 
  17   0  10       45.60       53.62      5.17 o 
  18   0  10      107.95       98.22      6.99 o 
  19   0  10       14.91        7.32      3.60 o 
  20   0  10       25.08       28.20      4.34 o 
  21   0  10        1.27       -0.33      3.49 o 
  22   0  10        0.39       -2.91      3.10 o 
  23   0  10        1.61       -1.23      3.19 o 
  24   0  10        0.00       -0.05      6.00 o 
 -24   1  10        1.18        3.34      7.58 o 
 -23   1  10        3.26        5.45      3.98 o 
 -22   1  10        0.40       -2.54      2.95 o 
 -21   1  10        0.95        4.11      3.18 o 
 -20   1  10        9.26        9.34      3.37 o 
 -19   1  10        3.50        0.99      3.41 o 
 -18   1  10        7.46        2.76      3.57 o 
 -17   1  10       20.80       11.30      3.87 o 
 -16   1  10       22.37       22.03      4.05 o 
 -15   1  10       21.38       23.68      4.00 o 
 -14   1  10      106.46      112.94      7.39 o 
 -13   1  10       28.30       25.80      4.43 o 
 -12   1  10       32.92       35.30      4.83 o 
 -11   1  10      494.19      519.39     15.01 o 
 -10   1  10       59.18       66.58      5.45 o 
  -9   1  10       92.26       86.11      5.11 o 
  -8   1  10      139.64      143.10      8.47 o 
  -7   1  10      102.59      107.14      6.67 o 
  -6   1  10      363.92      372.29     15.26 o 
  -5   1  10      431.35      468.30     16.14 o 
  -4   1  10       22.74       23.71      6.24 o 
  -3   1  10      181.93      194.75     12.74 o 
  -2   1  10      478.82      471.71     23.32 o 
  -1   1  10      148.26      147.38     12.14 o 
   0   1  10        5.02        2.61      5.23 o 
   1   1  10      147.48      153.54     12.93 o 
   2   1  10      480.39      501.76     23.36 o 
   3   1  10      181.89      178.22     14.28 o 
   4   1  10       23.15       28.09      7.53 o 
   5   1  10      431.22      511.23     38.91 o 
   6   1  10      362.68      426.28     49.34 o 
   7   1  10      102.45      107.86      9.94 o 
   8   1  10      139.06      142.23     14.13 o 
   9   1  10       93.49       81.13      8.02 o 
  10   1  10       59.58       57.62      7.60 o 
  11   1  10      494.56      490.11     17.73 o 
  12   1  10       32.53       22.34      4.86 o 
  13   1  10       28.10       18.83      4.52 o 
  14   1  10      105.97       86.67      8.19 o 
  15   1  10       21.50       25.37     10.31 o 
  16   1  10       22.61       28.25      6.41 o 
  17   1  10       20.51       14.23     10.27 o 
  18   1  10        7.58       14.34     11.26 o 
  19   1  10        3.50       -3.66      5.93 o 
  20   1  10        9.23       14.37      5.49 o 
  21   1  10        0.95       -2.35      5.47 o 
  22   1  10        0.39       -3.05      4.67 o 
  23   1  10        3.35       -0.31      4.64 o 
  24   1  10        1.19       -0.11      4.94 o 
 -22   2  10        2.82       -3.41      6.83 o 
 -21   2  10        2.43       -4.27      4.98 o 
 -20   2  10        2.57       -3.47      3.47 o 
 -19   2  10        0.81       -1.55      3.83 o 
 -18   2  10        3.56        5.86      3.95 o 
 -17   2  10        0.98        3.13      3.90 o 
 -16   2  10        0.21       -1.79      3.74 o 
 -15   2  10       34.18       32.25      5.13 o 
 -14   2  10       48.20       48.69      5.39 o 
 -13   2  10       58.05       58.23     14.97 o 
 -12   2  10      117.68      114.88     11.49 o 
 -11   2  10      128.04      129.83      9.62 o 
 -10   2  10       96.47      109.15     10.37 o 
  -9   2  10       89.94       79.28      7.20 o 
  -8   2  10       18.62       19.85      7.37 o 
  -6   2  10       27.07       21.01     11.68 o 
  -5   2  10        1.31      151.50     12.46 o 
  -4   2  10       93.08       99.97     15.08 o 
  -3   2  10       55.80       38.35      8.25 o 
  -2   2  10      134.25      169.58     20.65 o 
   0   2  10       35.45       25.33      6.16 o 
   1   2  10       27.08       67.26     14.11 o 
   2   2  10      134.62      204.91     16.52 o 
   3   2  10       55.81       58.58     16.16 o 
   4   2  10       92.45       90.97     15.04 o 
   6   2  10       27.42       30.27      5.08 o 
   8   2  10       18.40       15.90      5.63 o 
   9   2  10       89.26       81.26     11.00 o 
  10   2  10       97.43       91.39     10.89 o 
  11   2  10      128.20      143.76     13.37 o 
  12   2  10      117.48      111.05     12.51 o 
  13   2  10       57.84       55.42      7.54 o 
  14   2  10       47.57       39.44      9.56 o 
  15   2  10       33.98       18.36      7.24 o 
  16   2  10        0.19        3.67      6.23 o 
  17   2  10        1.00        4.79      8.21 o 
  18   2  10        3.54        4.08      7.42 o 
  19   2  10        0.77        5.38      7.53 o 
  20   2  10        2.55        5.01      7.51 o 
  21   2  10        2.51       -0.81      4.95 o 
  22   2  10        2.76        2.56      5.06 o 
 -19   3  10        2.44        3.22      3.28 o 
 -18   3  10        1.54       -0.35      3.76 o 
 -17   3  10        0.72       -0.35      3.27 o 
 -16   3  10        6.07        2.75      3.45 o 
 -15   3  10        0.12       -1.16      3.05 o 
 -14   3  10       45.82       40.45      4.18 o 
 -13   3  10       36.09       34.42      3.93 o 
 -12   3  10       99.31       92.86      6.18 o 
  -8   3  10        7.50        8.23      5.65 o 
  -5   3  10       40.28       42.74      7.09 o 
  -3   3  10      152.55      156.78     10.59 o 
  -2   3  10       15.14       14.90      4.74 o 
  -1   3  10       90.32       93.59     11.23 o 
   0   3  10       28.62       29.00     11.32 o 
   1   3  10       90.13       95.02     14.40 o 
   2   3  10       14.81       10.61      4.65 o 
   3   3  10      152.65      163.78     16.84 o 
   4   3  10       14.29       17.48      9.97 o 
   5   3  10       40.49       40.04     12.75 o 
   8   3  10        7.41        7.70      6.95 o 
  12   3  10       99.14       94.26     18.63 o 
  13   3  10       36.20       27.17     11.72 o 
  14   3  10       45.67       42.53      8.92 o 
  15   3  10        0.11       -5.77      5.77 o 
  16   3  10        5.97        0.03      5.87 o 
  17   3  10        0.70       -3.31      8.21 o 
  18   3  10        1.53       11.36      7.73 o 
 -13   4  10       26.91       18.96     12.32 o 
 -12   4  10        5.61        0.63     10.81 o 
 -11   4  10       40.74       37.83     13.15 o 
 -10   4  10        6.86        5.18      5.47 o 
  -7   4  10        0.02      -10.68     11.09 o 
  -3   4  10       51.42       90.95     15.64 o 
  -1   4  10        2.98        0.52      8.79 o 
   0   4  10       16.22        7.39      9.08 o 
   1   4  10        3.01        4.58      6.78 o 
   3   4  10       51.45       50.40     15.29 o 
   5   4  10       25.46       60.88     15.11 o 
   7   4  10        0.03       -0.27      9.19 o 
  10   4  10        6.92        0.05     11.36 o 
   6   0  11      276.53      164.27     13.97 o 
   7   0  11      259.36      265.27     16.36 o 
   8   0  11      179.04      152.74      8.87 o 
   9   0  11       86.06       61.90     10.87 o 
  10   0  11       16.48       20.59      4.39 o 
  11   0  11       63.82       40.45     25.87 o 
  12   0  11       26.82       32.58      5.55 o 
  13   0  11       41.45       52.81      5.40 o 
  14   0  11       13.74       17.83      4.41 o 
  15   0  11       78.05       79.76      5.80 o 
  16   0  11        2.43        1.35      4.13 o 
  17   0  11        1.70       -0.83      3.62 o 
  18   0  11       58.36       63.98      5.58 o 
  19   0  11        0.47       -0.59      3.31 o 
  20   0  11        0.64       -1.70      3.45 o 
  21   0  11        0.11        4.35      5.11 o 
  22   0  11        0.34       -2.25      3.46 o 
  23   0  11        0.11       -0.74      4.54 o 
  24   0  11        3.00        2.18      7.51 o 
 -23   1  11        1.30        1.01      7.49 o 
 -22   1  11        0.48        0.56      3.67 o 
 -21   1  11        1.00        4.56      3.75 o 
 -20   1  11        2.26        5.88      3.71 o 
 -19   1  11       15.38       11.83      5.70 o 
 -18   1  11       12.98       12.62      3.63 o 
 -17   1  11        5.71        5.29      3.49 o 
 -16   1  11       63.45       55.78      5.18 o 
 -15   1  11       52.98       56.17      5.25 o 
 -14   1  11       36.77       44.50      5.67 o 
 -13   1  11      139.96      123.83      7.74 o 
 -12   1  11      112.45      103.29      6.84 o 
 -11   1  11       28.06       23.64      7.53 o 
 -10   1  11       26.25       14.14      4.69 o 
  -9   1  11      166.85      171.02     11.06 o 
  -8   1  11      106.86      101.60     15.27 o 
  -7   1  11      170.66      159.49      8.96 o 
  -6   1  11      174.02      164.77      9.72 o 
  -5   1  11       10.42       20.12      9.24 o 
  -4   1  11      199.59      193.45     22.38 o 
  -3   1  11      112.73      105.73     10.60 o 
  -2   1  11      171.16      182.24     13.24 o 
  -1   1  11       53.08       57.61     20.97 o 
   1   1  11       52.46       57.09     11.31 o 
   2   1  11      171.03      179.24     33.64 o 
   3   1  11      113.59      117.41     12.13 o 
   4   1  11      201.21      175.96     13.55 o 
   5   1  11       10.25       11.89      5.01 o 
   6   1  11      174.64      153.98      9.72 o 
   7   1  11      172.08      165.01     10.05 o 
   8   1  11      107.79       91.84      8.11 o 
   9   1  11      167.62      154.42      8.22 o 
  10   1  11       26.43       12.87      5.15 o 
  11   1  11       27.82       16.56      4.87 o 
  12   1  11      112.56       84.60      9.56 o 
  13   1  11      139.79      118.84     16.67 o 
  14   1  11       36.73       38.89     10.87 o 
  15   1  11       52.78       61.10     21.63 o 
  16   1  11       63.46       93.61     14.93 o 
  17   1  11        5.84        7.86      8.20 o 
  18   1  11       13.12       19.22      8.40 o 
  19   1  11       15.33       19.35      6.76 o 
  20   1  11        2.30       -0.15      5.51 o 
  21   1  11        1.02       -1.00      5.04 o 
  22   1  11        0.44        1.71      4.81 o 
  23   1  11        1.31        5.41      4.55 o 
 -20   2  11        7.22        4.52      3.76 o 
 -19   2  11       14.56       12.25      4.36 o 
 -18   2  11        4.87        1.81      3.90 o 
 -17   2  11        4.90        5.33      4.11 o 
 -16   2  11        7.82        8.55      4.16 o 
 -15   2  11       13.58       10.41      4.31 o 
 -14   2  11       82.90       86.03      7.00 o 
 -13   2  11       50.62       48.41      7.15 o 
 -11   2  11       82.84       86.79      8.16 o 
 -10   2  11      235.00      233.37     20.56 o 
  -9   2  11       66.19       83.57     24.25 o 
  -7   2  11       70.79       84.24     16.21 o 
  -6   2  11       99.05      110.14     18.05 o 
  -5   2  11       10.05       79.29     14.84 o 
  -3   2  11      221.88      224.58     39.79 o 
   0   2  11       84.64       49.90     18.05 o 
   1   2  11       43.33      111.40     17.81 o 
   2   2  11       93.13      167.70     15.56 o 
   3   2  11      221.15      200.10     19.68 o 
   6   2  11       99.61      118.99     15.90 o 
   7   2  11       71.30       84.20     14.94 o 
   9   2  11       66.31       57.71     13.69 o 
  10   2  11      235.25      210.43     19.73 o 
  11   2  11       82.90       81.40     10.72 o 
  13   2  11       50.71       39.57     12.93 o 
  14   2  11       83.33       93.68     10.35 o 
  15   2  11       13.91        6.31      6.33 o 
  16   2  11        7.81        6.51      6.36 o 
  17   2  11        5.04        1.08      6.95 o 
  18   2  11        4.80       16.38      7.82 o 
  19   2  11       14.49       13.77      8.57 o 
  20   2  11        7.25        7.16      6.71 o 
  21   2  11        1.99       16.24      4.70 o 
  22   2  11        0.51        9.23      8.20 o 
 -18   3  11        2.63        2.46      8.29 o 
 -17   3  11        2.75        1.24      3.26 o 
 -16   3  11        2.40        1.77      2.94 o 
 -15   3  11        3.85        2.91      3.14 o 
 -14   3  11        0.69        0.07      3.06 o 
 -13   3  11       45.15       40.67      4.28 o 
 -12   3  11       51.64       45.98      5.44 o 
  -8   3  11       15.80       11.54      6.43 o 
  -2   3  11       11.31        6.10      4.57 o 
  -1   3  11       22.65       37.85     16.37 o 
   0   3  11       40.17       44.89     10.10 o 
   1   3  11       22.62       21.03      5.19 o 
   2   3  11       11.25        8.94      6.62 o 
   8   3  11       15.54        9.12      9.47 o 
  12   3  11       51.45       29.30     14.13 o 
  13   3  11       45.06       49.75     14.56 o 
  14   3  11        0.69        2.41     10.50 o 
  15   3  11        3.95       -5.97      5.97 o 
  16   3  11        2.40        1.67      5.13 o 
  17   3  11        2.88        4.31      7.64 o 
 -11   4  11       25.96        6.27     12.02 o 
 -10   4  11        5.11        2.96      5.09 o 
  -5   4  11       23.54       40.61     10.59 o 
  -4   4  11       53.52       42.44     10.58 o 
  -2   4  11       31.14       28.15     10.62 o 
  -1   4  11       16.39       14.00     17.42 o 
   0   4  11       75.49       75.65     12.22 o 
   1   4  11       16.44        8.24     16.52 o 
   2   4  11       31.17       20.30      7.55 o 
   4   4  11       53.81       64.39      9.30 o 
   5   4  11       23.66       35.63     15.84 o 
  10   4  11        5.03       -5.99     10.61 o 
   0   0  12      315.73      493.09     58.52 o 
   2   0  12        9.37       91.57     12.80 o 
   3   0  12      207.52      185.43     13.35 o 
   4   0  12       56.89       68.54      8.63 o 
   5   0  12       23.24       25.03      5.03 o 
   6   0  12      125.66      155.47      9.15 o 
   7   0  12       61.96       57.26      5.86 o 
   8   0  12       20.42       23.34      5.49 o 
  10   0  12      165.27      180.18     28.65 o 
  11   0  12       28.17       46.35      7.47 o 
  12   0  12      242.47      289.53     15.85 o 
  13   0  12       75.93       95.26      7.64 o 
  14   0  12       92.49       96.79      7.50 o 
  15   0  12      126.02      112.78      8.96 o 
  16   0  12       39.54       43.48      5.88 o 
  17   0  12        5.92        8.20      4.02 o 
  18   0  12        0.75       -0.01      4.37 o 
  19   0  12        9.51        6.63      4.29 o 
  20   0  12        3.39        4.72      3.78 o 
  21   0  12        2.21        3.10      4.88 o 
  22   0  12        0.51        3.77      4.70 o 
  23   0  12        1.34        6.08      7.17 o 
 -22   1  12        0.26        1.29      5.05 o 
 -21   1  12        0.15       -2.01      3.57 o 
 -20   1  12        0.78       -0.53      3.79 o 
 -19   1  12        2.39        1.21      4.16 o 
 -18   1  12        0.23        2.43      3.90 o 
 -17   1  12        9.54       12.02      4.35 o 
 -16   1  12        2.48        4.26      3.88 o 
 -15   1  12      107.17       92.39      7.06 o 
 -14   1  12      123.36      142.15     11.19 o 
 -13   1  12      111.98      110.56      8.65 o 
 -12   1  12       64.65       82.29     13.23 o 
 -11   1  12       97.95      100.94      8.61 o 
 -10   1  12       45.52       21.54      8.55 o 
  -8   1  12       17.48       40.53      8.79 o 
  -7   1  12      181.92      193.62     17.63 o 
  -5   1  12        4.60       12.12      4.52 o 
  -3   1  12      122.25      105.69      8.31 o 
  -2   1  12       23.36       18.45      4.67 o 
  -1   1  12      114.58      181.29     17.56 o 
   0   1  12       28.25      304.57     28.36 o 
   1   1  12      113.22      197.75     17.79 o 
   2   1  12       23.53       35.37      6.38 o 
   3   1  12      122.47      111.51     17.20 o 
   5   1  12        4.49        0.88      6.35 o 
   7   1  12      181.21      184.29     14.97 o 
   8   1  12       17.41       23.13      5.04 o 
   9   1  12       17.26        7.32      6.04 o 
  10   1  12       45.84       43.89      5.92 o 
  11   1  12       98.63       74.24      8.97 o 
  12   1  12       63.86       64.10      6.48 o 
  13   1  12      112.45       98.68      7.97 o 
  14   1  12      123.46       97.52     17.07 o 
  16   1  12        2.51       24.58      8.31 o 
  17   1  12        9.59        3.22      7.23 o 
  18   1  12        0.23       12.80      6.28 o 
  19   1  12        2.32        4.38      5.88 o 
  20   1  12        0.80        2.67      7.64 o 
  21   1  12        0.15        3.96      4.86 o 
  22   1  12        0.27       -3.58      4.30 o 
 -20   2  12        2.09        0.90      7.84 o 
 -19   2  12        0.29       -1.39      3.63 o 
 -18   2  12        0.31       -3.17      3.65 o 
 -17   2  12        2.08       -0.90      3.73 o 
 -16   2  12       10.46       12.53      6.04 o 
 -15   2  12       20.36       17.28      4.44 o 
 -14   2  12        4.23        4.45      4.23 o 
 -13   2  12       89.62       69.87      9.35 o 
  -9   2  12       49.67       51.08      8.62 o 
  -8   2  12       73.21       54.73     11.46 o 
  -5   2  12       65.30       43.42      6.53 o 
  -1   2  12       61.04      264.45     18.33 o 
   1   2  12       61.47      207.67     37.49 o 
   2   2  12       38.94      137.71     13.87 o 
   3   2  12      108.74      120.08     16.07 o 
   5   2  12       65.72       81.89     28.85 o 
   6   2  12       84.03       91.79     15.87 o 
   7   2  12       33.68       47.84     14.09 o 
   8   2  12       72.99       75.93     17.72 o 
   9   2  12       49.54       33.81     19.98 o 
  13   2  12       89.41       69.93      9.45 o 
  14   2  12        4.32        5.96      6.99 o 
  15   2  12       20.18       13.83      6.96 o 
  16   2  12       10.53        6.16      6.25 o 
  17   2  12        2.11        7.99      8.49 o 
  18   2  12        0.30        2.98      7.95 o 
  19   2  12        0.30       -3.65      5.80 o 
  20   2  12        2.10       11.41      9.85 o 
  21   2  12        1.39        0.22      7.09 o 
 -16   3  12        9.51        7.37      3.91 o 
 -15   3  12        3.70        3.87      3.15 o 
 -14   3  12        0.13        1.51      3.25 o 
 -13   3  12       17.17       12.62      3.76 o 
 -12   3  12        0.48       10.73      4.67 o 
  -9   3  12       27.19       29.27      5.86 o 
  -3   3  12      129.96      132.90     19.24 o 
  -2   3  12        6.95        6.17      4.97 o 
  -1   3  12      133.37      134.95     14.04 o 
   0   3  12       13.75       17.73      6.53 o 
   1   3  12      133.76      146.05     17.99 o 
   2   3  12        6.90       -0.39      5.37 o 
   3   3  12      130.03      131.05      9.94 o 
   7   3  12        6.45      505.84     23.39 o 
   9   3  12       27.07       14.91     14.34 o 
  12   3  12        0.50        0.85     11.78 o 
  13   3  12       17.07       24.97     12.32 o 
  14   3  12        0.14       -2.71      9.55 o 
  15   3  12        3.66        2.44      8.57 o 
 -10   4  12       11.75       22.00      6.02 o 
  -9   4  12       15.62       13.78      6.31 o 
  -8   4  12       23.41       11.59      6.21 o 
  -5   4  12       43.17       29.32     10.07 o 
  -2   4  12        7.60       11.66     13.83 o 
  -1   4  12        4.94        2.03      8.37 o 
   0   4  12        0.28       -8.15      8.15 o 
   1   4  12        5.15       -1.86     10.96 o 
   2   4  12        7.60        7.54      8.57 o 
   4   4  12       15.04       22.09     12.32 o 
   5   4  12       42.94       46.87     14.94 o 
   8   4  12       23.53       14.84     10.40 o 
   9   4  12       15.53       15.81     10.43 o 
   1   0  13       90.59      145.96     16.33 o 
   2   0  13       65.51      162.22     16.01 o 
   3   0  13       44.29       24.57      6.09 o 
   4   0  13      155.28      152.57     11.18 o 
   5   0  13       97.88       79.28      5.80 o 
   7   0  13      460.02      420.67     12.51 o 
   8   0  13      218.77      191.47     11.01 o 
  10   0  13      114.65      111.45     16.36 o 
  11   0  13      131.08      115.01     15.96 o 
  12   0  13       16.14        1.30     10.59 o 
  13   0  13       10.45       12.61      5.30 o 
  14   0  13       21.17       -0.06      6.05 o 
  15   0  13       34.71       35.95      6.62 o 
  16   0  13       29.94       20.00      4.94 o 
  17   0  13        2.97        4.34      4.25 o 
  18   0  13        3.03        6.34      3.83 o 
  19   0  13        4.20        0.85      5.33 o 
  20   0  13        0.01       -0.90      5.39 o 
  21   0  13        0.00        3.69      4.61 o 
  22   0  13        2.32        7.80      5.07 o 
 -21   1  13        0.61       -3.00      4.65 o 
 -20   1  13        0.49        6.20      3.62 o 
 -19   1  13        1.55        1.37      3.58 o 
 -18   1  13        8.71        8.03      4.12 o 
 -17   1  13        7.14        7.22      4.18 o 
 -16   1  13       42.10       47.58      6.24 o 
 -15   1  13       20.09       30.26      5.56 o 
 -14   1  13       11.28       10.79      6.30 o 
 -10   1  13       97.54       86.56     12.73 o 
  -9   1  13      206.37      132.11     15.06 o 
  -8   1  13       52.67       41.74      7.86 o 
  -7   1  13      144.81      136.20      8.34 o 
  -6   1  13       74.25       59.61      9.86 o 
  -4   1  13      166.95      143.62     11.19 o 
  -3   1  13       59.66       58.15      7.00 o 
  -1   1  13      111.07      223.68     19.16 o 
   1   1  13      111.36      180.49     17.64 o 
   2   1  13       36.60      119.05     17.67 o 
   3   1  13       59.12       62.37     15.64 o 
   4   1  13      166.51      150.85     14.12 o 
   6   1  13       74.71       59.49     10.02 o 
   7   1  13      145.93      157.62     18.86 o 
   8   1  13       53.05       46.50      9.11 o 
   9   1  13      205.54      173.00     14.32 o 
  10   1  13       97.27       78.79      9.57 o 
  14   1  13       11.34       12.05      7.84 o 
  15   1  13       20.04       30.40      9.31 o 
  16   1  13       41.79       55.12      8.45 o 
  17   1  13        7.16        8.45      6.01 o 
  18   1  13        8.75        1.36      5.48 o 
  19   1  13        1.53        1.77      5.29 o 
  20   1  13        0.46       -1.51      5.01 o 
  21   1  13        0.61       -1.03      4.68 o 
 -19   2  13        0.34        3.65      5.97 o 
 -18   2  13        0.70       -3.55      3.55 o 
 -17   2  13       10.18       14.47      4.21 o 
 -16   2  13       28.20       22.55      4.84 o 
 -15   2  13       13.42       16.95      5.16 o 
 -14   2  13        6.19        3.87      4.63 o 
 -13   2  13        7.12       10.28      7.39 o 
 -10   2  13        0.20       -3.18      6.93 o 
  -6   2  13       13.05        7.49      6.45 o 
  -5   2  13       28.63      130.23     18.85 o 
  -1   2  13        1.45      213.90     15.60 o 
   1   2  13        1.45      185.75     34.58 o 
   6   2  13       12.98       16.09     28.43 o 
  10   2  13        0.17       -9.61     12.18 o 
  13   2  13        7.04        3.13      6.04 o 
  14   2  13        6.12        3.45      6.23 o 
  15   2  13       13.39       -1.79      6.62 o 
  16   2  13       28.51       23.34      6.80 o 
  17   2  13       10.32        8.88      8.53 o 
  18   2  13        0.73        3.75      8.72 o 
  19   2  13        0.32        6.53      6.90 o 
 -15   3  13        2.91       -0.45      6.09 o 
 -14   3  13        4.66        1.92      3.26 o 
 -13   3  13        2.08        0.86      3.29 o 
 -12   3  13        2.25        3.30      3.46 o 
  -9   3  13       10.64       11.65      4.84 o 
  -3   3  13       21.32       19.91      8.09 o 
  -2   3  13       41.52       34.53     13.92 o 
  -1   3  13       43.88       42.86     11.98 o 
   0   3  13       60.31       30.84     10.45 o 
   1   3  13       44.04       24.02     13.70 o 
   2   3  13       41.14       33.08      7.81 o 
   3   3  13       21.43       37.53     27.03 o 
   4   3  13       39.89      231.85     22.17 o 
   5   3  13       30.00      228.90     19.97 o 
   6   3  13        0.60      275.92     21.95 o 
   9   3  13       10.85       -5.60     11.51 o 
  12   3  13        2.21        0.00     10.58 o 
  13   3  13        2.03       -4.07      9.96 o 
  14   3  13        4.69       -2.00      8.92 o 
  15   3  13        2.87        3.16      7.97 o 
  -8   4  13        1.83       -3.26      4.87 o 
  -7   4  13       12.09        9.28      5.68 o 
  -6   4  13        8.69        4.42      5.58 o 
  -2   4  13       11.80       -6.15     19.65 o 
  -1   4  13        0.16      -18.05     19.60 o 
   0   4  13       32.74       18.33     21.32 o 
   1   4  13        0.16      -12.11     19.76 o 
   2   4  13       11.86       -9.07     20.11 o 
   7   4  13       12.08        8.08      9.14 o 
   8   4  13        1.80       -7.72      7.72 o 
   9   4  13       13.19       -4.37      8.92 o 
   1   0  14       58.50      160.09     17.15 o 
   4   0  14        2.97       93.29     15.00 o 
   5   0  14        0.79       29.04     10.01 o 
   7   0  14      366.92      329.09     11.47 o 
   9   0  14        3.79        2.22      4.47 o 
  10   0  14      130.66      110.10     16.49 o 
  11   0  14        3.42       -2.42      5.05 o 
  12   0  14       67.56       68.73     16.51 o 
  13   0  14        0.97        5.75      4.80 o 
  14   0  14        0.08        1.55      8.53 o 
  15   0  14        0.09       -1.14      6.65 o 
  16   0  14       20.06       20.04      6.18 o 
  17   0  14        0.03       -1.82      5.43 o 
  18   0  14        0.68       -0.43      5.49 o 
  19   0  14        5.13        1.91      6.23 o 
  20   0  14        6.40       13.86      4.83 o 
  21   0  14        0.32        4.23      6.72 o 
 -20   1  14        2.19        2.14      6.01 o 
 -19   1  14        5.90        5.67      5.08 o 
 -18   1  14        7.87        1.10      4.13 o 
 -17   1  14       30.68       31.66      5.06 o 
 -16   1  14       31.22       38.78      6.12 o 
 -15   1  14       15.02        8.21      4.93 o 
 -14   1  14       10.63        7.66      5.17 o 
 -11   1  14       94.68      127.73     15.06 o 
 -10   1  14       29.25       40.97      9.87 o 
  -9   1  14        4.28       14.75      7.04 o 
  -8   1  14       19.45       10.37      5.55 o 
  -7   1  14       22.33        8.34      4.73 o 
  -6   1  14      153.66      145.07     11.39 o 
  -5   1  14      203.02      184.96      8.82 o 
  -4   1  14      125.63      109.29      9.92 o 
  -2   1  14       22.74       19.05      4.88 o 
  -1   1  14        4.30      144.14     15.51 o 
   1   1  14        4.21      125.42     15.92 o 
   2   1  14       23.28       24.89     12.18 o 
   4   1  14      125.71      111.24     11.22 o 
   5   1  14      202.84      205.02     22.69 o 
   6   1  14      153.75      150.79     13.58 o 
   7   1  14       22.19       14.30      7.35 o 
   8   1  14       19.11       10.57      7.29 o 
   9   1  14        4.27       17.66      9.57 o 
  10   1  14       29.30       34.47      6.35 o 
  11   1  14       95.37       93.62      9.44 o 
  14   1  14       10.81       15.62      5.85 o 
  15   1  14       14.92       20.97      9.10 o 
  16   1  14       31.12       35.21      7.67 o 
  17   1  14       30.98       28.32      6.85 o 
  18   1  14        7.91        7.86      5.61 o 
  19   1  14        5.83        8.42      5.65 o 
  20   1  14        2.25        3.35     10.65 o 
 -18   2  14        3.41        0.12      5.91 o 
 -17   2  14        5.14        3.27      4.06 o 
 -16   2  14        2.49       -0.39      4.13 o 
 -15   2  14        4.27        5.17      4.40 o 
 -14   2  14       21.66       16.62      4.95 o 
 -13   2  14        4.69       -2.49      6.24 o 
 -10   2  14       57.57       53.75      9.73 o 
  -4   2  14       29.31       98.92     13.67 o 
  -2   2  14      144.56      105.96     10.20 o 
   0   2  14       64.82       24.86     11.94 o 
   2   2  14      144.97       99.53     17.09 o 
   4   2  14       29.63       55.97     26.53 o 
  10   2  14       57.55       60.23     14.47 o 
  13   2  14        4.68       11.73     10.53 o 
  14   2  14       21.56        5.02      9.16 o 
  15   2  14        4.31        4.48      5.92 o 
  16   2  14        2.50        3.34      7.25 o 
  17   2  14        5.11       15.38      6.62 o 
  18   2  14        3.44        5.17      8.84 o 
 -14   3  14        0.86       -2.83      5.64 o 
 -13   3  14        4.91        2.67      3.42 o 
 -12   3  14        5.58        2.97      3.13 o 
 -11   3  14       10.01        6.94      4.07 o 
  -9   3  14        4.46        2.36      3.90 o 
  -3   3  14        6.31        3.33      6.98 o 
  -2   3  14       16.55        9.40      6.92 o 
  -1   3  14       14.06       14.19      5.25 o 
   0   3  14       10.17        2.81      7.07 o 
   1   3  14       14.20        5.23      5.67 o 
   2   3  14       16.44        8.18      9.00 o 
   3   3  14        6.23      -11.74     17.74 o 
   9   3  14        4.53        7.56     11.05 o 
  11   3  14        9.89        2.74     10.18 o 
  12   3  14        5.61        6.26     10.24 o 
  13   3  14        4.95        5.67      9.62 o 
  14   3  14        0.87       -4.15      7.86 o 
  -6   4  14        0.08       -2.00      5.00 o 
  -5   4  14       12.85        3.19      5.31 o 
  -4   4  14       17.68       11.36      5.56 o 
  -3   4  14        8.38        2.78      5.16 o 
   5   4  14       12.71       -2.49      9.49 o 
   6   4  14        0.07       -1.74      8.53 o 
   7   4  14        6.67        9.70      7.71 o 
   1   0  15       28.45      141.72     16.32 o 
   4   0  15       79.37      280.21     40.47 o 
   8   0  15      174.29      141.90      8.61 o 
   9   0  15       19.46       15.75      8.35 o 
  10   0  15       23.89       17.76     10.85 o 
  11   0  15       12.50       13.57      6.42 o 
  12   0  15       69.24       62.07     12.50 o 
  13   0  15        7.64       14.03      8.40 o 
  14   0  15        0.49        1.93      7.01 o 
  15   0  15        2.13       -0.18      6.90 o 
  16   0  15       39.58       36.72      8.97 o 
  17   0  15       63.40       54.74     10.10 o 
  18   0  15        8.63        5.87      7.32 o 
  19   0  15       22.06       22.01      7.25 o 
 -19   1  15        3.96        5.45      6.05 o 
 -18   1  15        0.83        8.34      5.79 o 
 -17   1  15        3.06        1.75      4.45 o 
 -16   1  15        7.38        6.19      8.21 o 
 -15   1  15        4.42        4.29      5.03 o 
 -14   1  15        2.58        9.18      7.45 o 
 -11   1  15        3.17       -6.90      6.90 o 
  -7   1  15       46.41      127.10     17.62 o 
  -4   1  15      140.72      123.68      9.11 o 
  -3   1  15       28.29       63.63     16.26 o 
  -2   1  15       77.35       61.23      9.36 o 
  -1   1  15        6.42      191.50     11.58 o 
   1   1  15        6.59      158.85     17.05 o 
   2   1  15       77.47       77.10     11.48 o 
   3   1  15       28.17       28.43     21.26 o 
   4   1  15      140.38      155.71     14.49 o 
   5   1  15       72.09      262.25     16.49 o 
   7   1  15       46.65      125.65     15.59 o 
  10   1  15       19.09      168.15     16.21 o 
  11   1  15        3.19       -0.29      4.03 o 
  14   1  15        2.63        2.74      8.81 o 
  15   1  15        4.33       12.44      8.40 o 
  16   1  15        7.47       33.63     10.46 o 
  17   1  15        3.08        0.23      5.36 o 
  18   1  15        0.82       -1.33      6.20 o 
 -16   2  15        2.48        1.85      5.67 o 
 -15   2  15        0.07        1.41      4.04 o 
 -14   2  15       12.14        6.71      4.72 o 
 -13   2  15        3.75        7.48      4.42 o 
 -10   2  15       18.39       17.72      8.69 o 
  -3   2  15       28.07      142.77     20.50 o 
  -1   2  15       52.88       43.17      9.39 o 
   0   2  15       61.47       50.07      8.35 o 
   1   2  15       52.85       44.77     10.54 o 
  10   2  15       18.16       28.43     12.89 o 
  13   2  15        3.70       -1.21      5.29 o 
  14   2  15       12.21        6.47      8.47 o 
 -12   3  15        8.74        5.76      5.57 o 
 -11   3  15        2.42        5.42      2.74 o 
 -10   3  15        3.89        6.42      6.66 o 
  -9   3  15        1.33        5.40      4.27 o 
  -3   3  15       52.21       49.84      8.35 o 
  -2   3  15        7.35        4.93      5.28 o 
  -1   3  15       11.61        4.91      3.89 o 
   0   3  15        1.04       -2.53      4.37 o 
   1   3  15       11.80        0.01      6.21 o 
   2   3  15        7.43        0.95     14.22 o 
   3   3  15       52.08       32.74     12.63 o 
   9   3  15        1.36       -0.64      9.96 o 
  10   3  15        3.89        6.39      9.96 o 
  11   3  15        2.41        2.16      9.01 o 
  12   3  15        8.73        2.12      9.46 o 
  13   3  15        5.40       -2.40      8.62 o 
   1   0  16       58.63      122.36     14.77 o 
   3   0  16       96.68      180.47     18.57 o 
   4   0  16       87.29      104.72      9.67 o 
   5   0  16      278.39      257.80     13.88 o 
   8   0  16        5.50       18.51      8.14 o 
   9   0  16      125.18      107.88      7.22 o 
  10   0  16       27.02       16.49      7.00 o 
  11   0  16        2.33       -0.44      6.25 o 
  12   0  16        2.21       -8.38      8.38 o 
  14   0  16        7.76       20.42      8.72 o 
  15   0  16        1.58       -5.58      6.39 o 
  16   0  16       12.18       22.04      7.04 o 
  17   0  16       21.89       29.07      8.39 o 
  18   0  16       13.05       10.72      7.01 o 
 -17   1  16        3.15       16.23      6.09 o 
 -16   1  16        0.08       -4.15      6.15 o 
 -15   1  16        0.33       -1.54      7.46 o 
 -14   1  16        2.53        0.52      4.62 o 
 -11   1  16        1.20       -4.94      5.94 o 
  -7   1  16       32.10      124.32     16.14 o 
  -4   1  16       37.60       62.92     13.28 o 
  -3   1  16        9.40       11.77      9.57 o 
  -2   1  16       20.21       77.29     18.61 o 
   1   1  16       20.08       53.29     17.12 o 
   2   1  16       20.22       64.52     11.07 o 
   3   1  16        9.26       31.91     12.47 o 
   4   1  16       37.67       28.96     11.56 o 
   5   1  16       16.05      160.91     14.32 o 
   6   1  16       35.56      126.13     13.54 o 
   7   1  16       32.13      148.16     14.09 o 
   8   1  16       35.07      103.68     17.27 o 
  11   1  16        1.22        1.03      5.78 o 
  14   1  16        2.53       18.44      8.23 o 
  15   1  16        0.33       -6.94      6.94 o 
  16   1  16        0.08        0.12      7.14 o 
 -15   2  16        4.38        3.89      6.21 o 
 -14   2  16        1.79       -1.17      4.07 o 
 -13   2  16        1.41        3.40      4.25 o 
 -10   2  16        0.13       -1.82      6.47 o 
  -4   2  16        6.56       -3.27      5.10 o 
  -3   2  16       13.60        6.96      4.49 o 
  -2   2  16       37.36       28.77      5.17 o 
  -1   2  16        1.14       -6.10      7.95 o 
   0   2  16        7.54       16.39     13.39 o 
   1   2  16        1.16       -8.33     11.44 o 
   2   2  16       37.26       25.49      9.93 o 
   3   2  16       13.35        6.53     12.20 o 
   4   2  16        6.44       -5.31     12.80 o 
   5   2  16       24.50       41.56     14.60 o 
  10   2  16        0.14       -3.44      7.46 o 
  12   2  16        2.41       -3.63      4.61 o 
  13   2  16        1.35       -7.77      7.94 o 
  14   2  16        1.85       -3.01      7.19 o 
 -10   3  16        6.65        3.98      5.93 o 
  -9   3  16        4.40       -2.16      5.30 o 
  -8   3  16        1.80       11.29      5.87 o 
  -4   3  16        4.08        3.48      3.67 o 
  -3   3  16       59.17       38.55      4.54 o 
  -2   3  16        8.85        2.06      5.72 o 
  -1   3  16       11.09       -2.11      5.99 o 
   0   3  16        0.27       -3.51      3.51 o 
   1   3  16       11.16        3.66      6.57 o 
   2   3  16        8.71        1.71     12.28 o 
   3   3  16       58.92       40.67      9.04 o 
   4   3  16        4.01        3.48      8.66 o 
   8   3  16        1.78        7.40      9.13 o 
   9   3  16        4.39        3.40      6.15 o 
  10   3  16        6.62       -1.17      5.81 o 
  11   3  16        9.99        4.07      9.14 o 
   1   0  17       63.70      137.61     17.26 o 
   2   0  17        3.07      206.72     15.82 o 
   3   0  17      140.35      147.75     14.89 o 
   5   0  17       66.77       82.48     10.52 o 
   6   0  17       34.48       37.48      6.51 o 
   7   0  17        6.68       -1.54      5.39 o 
   8   0  17        5.07        5.46      5.10 o 
   9   0  17        0.61       -2.35      4.00 o 
  10   0  17        0.21        6.20     10.88 o 
  13   0  17        3.51        1.42      8.57 o 
  14   0  17        0.18       13.84      7.84 o 
  15   0  17        0.49       -4.91      8.32 o 
  16   0  17        2.97        5.93      7.47 o 
 -15   1  17        1.52        5.04      6.53 o 
 -14   1  17        4.38        6.19      7.09 o 
 -13   1  17        0.73       -3.08      4.53 o 
 -11   1  17        7.40       -0.56      7.35 o 
  -5   1  17       46.13       35.76      4.91 o 
  -4   1  17       13.21       20.41      5.56 o 
  -3   1  17       25.62       39.33     10.63 o 
  -2   1  17       61.77       69.17      8.55 o 
  -1   1  17       11.39       19.42      6.40 o 
   1   1  17       11.32       12.11      8.06 o 
   2   1  17       61.59       76.12     14.61 o 
   3   1  17       25.64       31.21      9.34 o 
   4   1  17       13.22       13.76      6.63 o 
   5   1  17       45.85       44.24      7.59 o 
  11   1  17        7.48        3.15      5.39 o 
 -13   2  17       14.37       22.47      7.13 o 
 -11   2  17        3.89       10.37      6.34 o 
 -10   2  17        0.37       -4.74      5.64 o 
  -5   2  17       20.27       22.75      7.30 o 
  -4   2  17        7.22        5.04      4.43 o 
  -3   2  17       39.85       23.88      4.95 o 
  -2   2  17        4.47       -1.72      5.66 o 
  -1   2  17        3.27       -3.95      3.95 o 
   0   2  17        2.03       -3.66      6.41 o 
   1   2  17        3.21        5.54      5.30 o 
   2   2  17        4.39        0.44      5.38 o 
   3   2  17       39.60       27.60      7.92 o 
   4   2  17        7.27        2.33      8.42 o 
   5   2  17       20.14       24.13     18.29 o 
  10   2  17        0.40        4.55      5.01 o 
  11   2  17        3.86        5.36      5.77 o 
  12   2  17        8.38        3.00      8.40 o 
  13   2  17       14.39        6.35      7.94 o 
  -7   3  17        0.70       -5.42      5.42 o 
  -6   3  17        7.63       21.30      5.95 o 
  -4   3  17        0.51       14.44      5.82 o 
  -3   3  17        5.69       -0.03      3.34 o 
  -2   3  17       11.41       -5.02      5.02 o 
  -1   3  17        1.80        2.02      3.88 o 
   0   3  17        0.44       -3.84      3.84 o 
   1   3  17        1.79       -2.41      3.83 o 
   2   3  17       11.22        4.72      4.51 o 
   3   3  17        5.70        5.92      5.73 o 
   4   3  17        0.50       -7.01      7.01 o 
   5   3  17        0.61       -1.04      5.29 o 
   6   3  17        7.49       16.82     13.58 o 
   7   3  17        0.71       -5.37      5.37 o 
   8   3  17        3.11       -5.06      5.06 o 
   0   0  18       30.81       10.47     10.89 o 
   1   0  18       24.97       18.49      7.01 o 
   2   0  18        0.35       -0.70      5.18 o 
   3   0  18       22.45       16.91      5.94 o 
   4   0  18       14.51       16.05      5.64 o 
   5   0  18        5.78        6.15      5.37 o 
   6   0  18       19.82       12.63      5.68 o 
   7   0  18       48.41       40.47      6.76 o 
  11   0  18        0.21      301.31     37.69 o 
  13   0  18        7.80       -6.39      6.39 o 
 -13   1  18        7.14        6.50      7.32 o 
 -12   1  18        3.76       -3.56      8.05 o 
 -11   1  18        6.13       12.31      6.13 o 
  -5   1  18        2.21       -1.63      5.09 o 
  -4   1  18       25.22       12.31      5.33 o 
  -3   1  18        4.57       -4.80      5.80 o 
  -2   1  18       34.24       28.33      5.88 o 
  -1   1  18        7.83        2.95      6.44 o 
   0   1  18      105.81       91.83      9.04 o 
   1   1  18        7.65       -2.59      5.23 o 
   2   1  18       34.11       19.58      5.86 o 
   3   1  18        4.43        0.67      5.25 o 
   4   1  18       24.98       20.73      5.81 o 
   5   1  18        2.20       -3.15      5.05 o 
   6   1  18       15.60       32.66     14.00 o 
   7   1  18        7.36        9.16     13.10 o 
  11   1  18        6.18       10.22      8.92 o 
  -9   2  18        2.72        1.77      6.36 o 
  -8   2  18        2.52       -5.53      5.53 o 
  -5   2  18        1.91       -5.10      6.62 o 
  -4   2  18        0.54        1.22      4.09 o 
  -3   2  18        1.45       -2.21      5.16 o 
  -2   2  18       17.04       16.14      5.55 o 
  -1   2  18       11.99        8.11      6.96 o 
   0   2  18       22.93       10.94      5.81 o 
   1   2  18       11.92       15.72      8.10 o 
   2   2  18       16.99       10.85      5.67 o 
   3   2  18        1.51       -5.21      5.21 o 
   4   2  18        0.54       -1.04      5.45 o 
   5   2  18        1.87        0.46      5.59 o 
   8   2  18        2.52        0.10      5.05 o 
   9   2  18        2.67        3.52      4.95 o 
  10   2  18        0.53       -0.68      9.54 o 
  11   2  18        0.99       -7.62      8.13 o 
   1   0  19       31.35       17.61      5.62 o 
   2   0  19        0.35        0.37      5.03 o 
   3   0  19       22.39       12.74      5.30 o 
   4   0  19       14.98       11.89      5.06 o 
   5   0  19        0.03       -4.92      4.92 o 
   6   0  19        1.79       -1.74      4.50 o 
   9   0  19        0.03      705.56     46.51 o 
  -6   1  19        1.07       -4.63      4.63 o 
  -5   1  19        1.05       -4.90      4.90 o 
  -4   1  19        1.12       -3.78      4.55 o 
  -3   1  19        2.62        2.51      4.76 o 
  -2   1  19       12.57        1.23      5.75 o 
  -1   1  19       10.38        6.25      7.28 o 
   0   1  19       20.19        9.35      5.06 o 
   1   1  19       10.38        4.27      4.85 o 
   2   1  19       12.78        6.57      4.82 o 
   3   1  19        2.62       -1.27      5.02 o 
   4   1  19        1.15       -4.52      4.52 o 
   5   1  19        1.08       -3.12      5.18 o 
   6   1  19        1.06        1.33      5.12 o 
   9   1  19        0.15       -1.19      6.66 o 
  10   1  19        0.12        1.70      8.14 o 
  -4   2  19        2.81       -8.87      8.87 o 
  -3   2  19        0.90       -2.37      4.52 o 
  -2   2  19        5.34        2.03      5.05 o 
  -1   2  19        4.91        5.42      5.30 o 
   0   2  19       42.06       29.69      6.01 o 
   1   2  19        4.86        1.95      5.12 o 
   2   2  19        5.31       -2.92      4.76 o 
   3   2  19        0.85       -4.80      4.80 o 
   4   2  19        2.80       -4.28      4.88 o 
   5   2  19        3.58        2.72      5.04 o 
   6   2  19        3.39        3.33      5.15 o 
   7   2  19        6.90       -0.66      4.85 o 
   8   2  19        0.14       11.28     10.16 o 
   0   0  20       29.82       19.04      7.47 o 
   1   0  20        0.00       -2.46      5.28 o 
   2   0  20        0.12       -1.50      4.30 o 
   3   0  20        1.79       -1.96      4.17 o 
   4   0  20        3.84       -1.87      4.24 o 
   5   0  20        3.96       -2.09      4.46 o 
   6   0  20        0.28       -1.56      4.95 o 
   7   0  20        1.90       -0.06      5.02 o 
   8   0  20        0.08       -5.93      7.43 o 
  -6   1  20        2.41        0.63      5.90 o 
  -5   1  20        9.78       -0.59      5.20 o 
  -4   1  20       19.34       12.55      5.26 o 
  -3   1  20       10.33       -4.50      4.50 o 
  -2   1  20        9.51       -0.41      4.49 o 
  -1   1  20        8.26        7.72      4.48 o 
   0   1  20        0.09       -4.44      4.44 o 
   1   1  20        8.23        6.51      6.65 o 
   2   1  20        9.51        7.08      8.15 o 
   3   1  20       10.29       11.56      5.56 o 
   4   1  20       19.39       10.06      5.53 o 
   5   1  20        9.76        3.10      5.36 o 
   6   1  20        2.43       -0.58      4.68 o 
   7   1  20        2.10       -1.68      5.89 o 
   8   1  20        6.38        7.62      9.39 o 
   0   2  20        5.29       -0.05      6.99 o 
   1   2  20        7.52        6.21      7.32 o 
   2   2  20        1.52       -3.42      7.12 o 
   1   0  21       10.56       -0.18      4.05 o 
   2   0  21        0.35       -3.83      3.83 o 
   3   0  21        0.03       -3.71      3.71 o 
   4   0  21        0.86       -3.81      8.31 o 
   5   0  21        0.01       -8.53      8.53 o 
  -2   1  21        0.17       -2.86      7.65 o 
  -1   1  21        1.58       -5.46      7.54 o 
   0   1  21        8.12        3.12      8.02 o 
   1   1  21        1.61        1.07      7.94 o 
   2   1  21        0.18        7.48     14.78 o 
   3   1  21        8.44       20.52     11.50 o 
                                                 
